# Supplementary material for: Communication partner training for aged‐care workers: A scoping review
Source: Int J Lang Commun Disord. 2025 Feb 20;60(2):e70016. doi: 10.1111/1460-6984.70016 (PMC11842017; doi:10.1111/1460-6984.70016)
Supplement: Supplementary file 1 — Supporting Information [file JLCD-60-0-s001.xlsx]

## Sheet: Author Tool and ITAX
		Data Extraction - Communication Partner Training Relevant to Aged Care Sector
		Author-created Data Extraction Tool											ITAX: Intervention Taxonomy for Delivery Characteristics
													Mode (Method of contact)	Mode (Participants)	Materials	Location	Schedule (minutes/hours of contact per activity)	Schedule (overall duration of intervention)	Schedule (Time-span)	Scripting	Sensitivity to Participant Characteristics	Interventionist Characteristics	Can the program be adapted?	Intervention Fidelity
#		Name of Communication Partner Training Program	Reference/s	Program Focus	Delivery Setting	Aims/Goals of Intervention	Outcome measure/s used?	What does it measure?	Were signficant improvements observed?	When were outcome measures delivered?	Overarching Contents of Program	Who received the training?	Method of contact between interventionist and participant	Number of participants	Materials used in the delivery of intervention	Where the intervention is delivered	Time duration per activity	Total time duration	Delivered over what period of time (weeks, months)? E.g. Dose	Level of detail guiding interaction between the interventionist and the participant	Extent to which participant background, experience and abilities are incorporated in the deliver of intervention (e.g. were accomodations or changes to training made bc of participants)?	Qualifications and training, concordance with participant characteristics (who delivered the intervention?)	Can content be modified? On what basis are modifications made?	Documentation or records of delivery/implementation of the intervention (e.g. fidelity)
1	1	MESSAGE Communication Strategies for Dementia	Conway, E.R., & Cherney, H. J. (2016). Evaluating the MESSAGE communication strategies in dementia training for use with community-based aged care staff working with people with dementia: a controlled pretest-post-test study. Journal of Clinical Nursing, 24, 1145-1155. doi: 10.1111/jocn.13134	Dementia	Community Aged Care	"...the MESSAGE strategies encompass ways to compensate for the cognitive-linguistic impairments associated with dementia, as well as highlighting ways to facilitate interpersonal or relational aspects of communication and to incorporate conversational aspects into care" 1) To determine if the MESSAGE training can improve community aged care staff's knowledge of communication support in dementia,…	1) The Communication Support Strategies in Dementia Knowledge Test (CSSD)	Knowledge of communication strategies to support persons with dementia (PWD)	Training group recorded significant difference from baseline (at immediate post training & follow-up); control group recorded no statistically significant change	At baseline, care staff completed: demographic questionnaire (re: current working conditions), CSSD, SEQ, M-NCAS, PPC, and ADQ. CSSD and Satisfaction survey were delivered immediately after 60 minute DVD training. At three months post-training, CSSD, SEQ, M-NCAS, PPC, ADQ & satisfaction measure were all readministered.	MESSAGE communication strategies (only)	Care staff who worked in community aged care settings	1) Face-to-face delivery of training in small group setting, then 2) care staff completed individual feedback sessions at 1, 2, and 6 weeks post-training. Lanyard camera recorded 5-minute interaction between CS and PWD. SLp reviewed recording and compared video to communication strategies checklist.	N= 22 (received intervention); n= 16 (control group; no intervention)	1) MESSAGE strategies & training DVD, 2) Information booklets for care staff containing stratgeies and details; 3) Communication strategies checklist (interventionist-use only); 4) Copy of DVD for care centre to keep; 5) Lanyard cameras to recorded CS-PWD interactions.	Training delivered at care centre. Staff practicing with PWDs (at one, two and six weeks post training) either occurred at centre or in community setting.	1 X 60 minutes (Initial training of watching DVD: intro to Dementia, explanation and examples of MESSAGE strategies; example conversation vignettes). 3 follow-up sessions (at one, two and six week intervals) - duratio of follow-ups not specified.	1 hour initial training & 3 follow-up sessions (unspecified)	3 Months Total. Initial training = week 0, follow-ups at 1, 2, and 6 weeks post. 12 weeks after outcome measures readministered.	1) Initial training: MESSAGE DVD scripted (nil changes by SLP), 2) Recorded interactions: Nil scripting.	Not specified.	Training delivered by speech pathologist (certified health professional)	Not specified.	Not specified.
							2) Self-efficacy Questionnaire (SEQ)	Assesses staff confidence of managing various communication interactions with PWDs	Training group had significantly higher scores at follow-up compares to baseline; no change for control group
							3) Modified Nursing Care Assessment Scale (M-NCAS)	Attitudes in nursing care and occupational 'strain' when working with PWDs	No significant change for either group recorded.
							4)Preparedness to Provide Care (PPC)	Measures the staff's perception of how well prepared they are to work with particular populations (in this case, PWDs) and managing complex behavioural/communication needs associated with dementia.	Significant cahnge recorded for training group, but not control group.
							5) Approaches to Dementia Questionnaire (ADQ)	Staff attitudes towards persons with dementia and their care	No significant change for either group recorded.
							6) Training and Satisfaction Feedback Survey	Asseses staff satisfaction with the CPT training and to gather comments/feedback on how to improve.	86.4% of CS reported that training was very useful immediately post-training. 52.4% reported that strategies would be easy to incorporate into daily work. 95% would recommend the training to coworkers.
	2	MESSAGE Communication Strategies for Dementia (also includes RECAPS training)	Broughton M; Smith ER; Baker R; Angwin AJ; Pachana NA; Copland DA; Humphreys MS; Gallois C; Byrne GJ; Chenery HJ (2011). Evaluation of a caregiver education program to support memory and communication in dementia: a controlled pretest-posttest study with nursing home staff. Int J Nurs Stud, 48(11):1436-44. doi: 10.1016/j.ijnurstu.2011.05.007	Dementia	Residential Aged Care	To investigate the impact of the DVD-based RECAPS and MESSAGE training program on nursing staff' knowledge of supportive strategies for memory & communication; and their satisfaction in providing care to PWDs. Hypothesised that CS's knowledge of communication support in dementia would improve post training & be retained at 3 months post training, as well.	1) Knowledge of Support Strategies (a test designed by the research team)	Evaluates care staff's knowledge of strategies to support memory and communication in dementia - looking at how to facilitate communication or memory in certain scenarios	Significance not noted between groups, however significance noted between timepoints (significant improvement in knowledge for training group, whereas no change noted for the control group)	Outcome measures were collected at three different time points: prior to trianing ("baseline"), immeditaely post-training (for training groups only); and 3 months post training.	MESSAGE & RECAPS (memory/cognition changes and strategies to support)	Nursing staff at RACFs	1) In-person training sessions (small groups, up to 10 staff, repeated at multiple times so that all staff could complete the training )	n = 37 (training group), n = 15 (control group)	1) RECAPS and MESSAGE DVD ; 2) Summary Information Booklet for care staff; 3) Lanyard with strategies listed on them; 4) Posters listing the strategies for the care facilities; 5)	Delivered across 3 different residential aged care centres in Queensland	1 X 90 minute session (initial training DVD)	1 X 90 mins (training video) - apart from readministering outcome measures, no other follow-up occurred.	13 weeks total: initial outcome measures delivered, training one week later (1 X 90 min DVD) with outcome measures readministered, then outcome measures again 3 months post training	1) Initial training: MESSAGE/RECAPS DVDs.	Not specified.	Training delivered by a psychologist and speech pathologist (certified health professionals)	Not specified.	Not specified.
							2) Positive Aspects of Caregiving (PAC) questionnaire	Observing satisfaction and positive rewards in the caregiving role (specific to working with persons with dementia). Looks specifically at self-affirmation (feeling useful from caregiving) and outlook on life (disposition as a result of occupational caregiving)	No significant differences between groups recorded. However, nurses and nursing assistants scored significantly higher on the PAC than recreational/other officers
							3) Training survey (survey developed by the research team)	Evaluates care staff's opinions of training immediately after the training, at at three months post. Also looks at uptake of startegies in everyday scenarios	94.3% of the training group staff reported that they were able to implement strategies either sometimes or frequently in everyday settings. 97.2% of repondants found RECAPS and MESSAGE either somewhat helpful or very helpful.
2	3	Interactive Multimedia Program ("Speaking Skills, Reacting Skills, Redirection, and Communication Cards")	Irvine AB; Ary DV; Bourgeois MS. (2003). An interactive multimedia program to train professional caregivers. Journal of Applied Gerontology, 22(2):269-288. doi: 10.1177/0733464803022002006	Dementia	Residential Aged Care	To develop and evaluate a staff training program using the IMM format (interactive multimedia). Hypothesis = caregivers who received the IMM training would demonstrate increased knowledge of the trained skills, increased intention to use the skills/strategies, and increased perception of self-efficacy when compared with a group of caregivers who received similiar training via a different format (…	1) Behavioural Intention Test - Likert Scale (developed by the research team)	Assessing likelihood that the participant would/would not say something like that (once presented with a communication scenario)	the IMM group had significantly higher behavioral intention at posttest than didthe videotape lecture group across the five situations with pretest data	Administered pre and post-test (on the training computer)	Participants presented with several communicative scenarios and had to make choices on how to interact with the virtual PWD		1) IMM group: In-person access to the IMM training. IMM contained a total of four modules (speaking skills, reacting skills, redirection, and communication cares) that participants interacted with by themselves, at their own pace, and could revist as frequently as needed.	N = 88 Caregivers (professionals - nurse aides, home health workers; paraprofessionals - adult daycare volunteers); n = 44 per training group (IMM vs. videotape of lecture)	IMM training materials: Computer with keyboard & mouse; headset. Videotape group had computer, headset, and TV.	At the RACF, in a quiet room with access to computers for training.	IMM Training: 60 minutes (however, duration per module was unspecified, as participants may not have completed everything - as they could move through at their own pace.)	IMM Training: 60 minutes (however, duration per module was unspecified, as participants may not have completed everything - as they could move through at their own pace.)	One instance - 60 minutes total plus completiong of outcome measures.	Videotape lecture - scripting set; IMM - scripting set, however not all participants may have heard everything (as working through at own pace)	Not specified.	Training overviewed by RA (unclear what their qualification was)	Not specified.	Not specified.
							2) Knowledge (developed by the research team)	Intentions to use each of the communication cards per scenario (select the best/most suitable response for a given scenario)	IMM group got significantly more answers correct than videotape only group.	Administered pre and post-test (on the training computer)
							3) Self-efficacy (developed by the research team)	Confidence in selecting best choice/answer for a given communication scenario	indicating that the IMM group had significantlyhigher self-efficacy at posttest than did the videotape lecture group.	Administered at post-test only.
							4) Participant satisfaction (developed by the research team)	Assessing usefulness, satisfaction, ease of use, and willingness to recommend the training to a friend.	Thet-test analysis indicated thatcompared to the videotape lecture group, the IMM group was significantlymore satisfied with the program	Administered at post-test only.
3	4	VideOing to Improve Communication through Education (VOICE)	O'Brien R; Goldberg SE; Pilnick A; Beeke S; Schneider J; Sartain K; Thomson L; Murray M; Baxendale B; Harwood RH. (2018). The VOICE study - A before and after study of a dementia communication skills training course. PLoS One, 13(6):e0198567. doi: 10.1371/journal.pone.0198567	Dementia	Hospital (unspecified)	The purpose was to evaluate the training intervention, by measuring outcomes aligned to Kirkpatrick’s educational evaluation framework, namely confidence, knowledge, and acceptability of the course, and ratings of video-recorded simulated patient encounters.	1) Confidence in dementia scale	Assesses person's confidence in caring for PWD	Significant change observed	Both before and after training	The program ran over two days (one month apart). HCPs could complete modules beforehand if they felt it necessary to. Day One: provides groups with overview of interacting with PWD (intitating and ending conversations, responses, responding to refusal. Then small-group workshops were conducted. Each participant role-played with an SLP. Participant received consutrctive feedback from the group. Pa…	They were registered HCPs including doctors (consultants, registrars and core medical trainees), occupational therapists, physiotherapists, speech and language therapists, nurses, an orthotist, and an activities co-ordinator.	Face-to-face training and simulation workshops (roleplaying)	n = 45 HCPs	Computer based modules (optional); reflective diary for each participant; video material (reiterate learning); video-recording tech.	Delivered in Hospital Education Centre	2 x whole day (length of 'day' not specified - presumably standard working day)	Two days total + one check-in one month after second training day finished.	Course ran for two days (one month apart) (two months total if you count the 'check-in' where they asked participants what information they recalled)	Will need to access training manuals for further information	Not specified.	Training delivered by speech pathologist	Not specified.	Not specified.
							2) Dementia Communication Knowledge Test	Knowledge of how to communicate with a PWD.	Significant change observed	Both before and after training
							3) Five author-created questions on dementia communication (awareness of own skills, use of skills, confidence ending a conversation with PWD, confidence in achieveinga necessary task if Pt refuses, awareness of best way to ask PWD to do something)	Various confidence and awareness of interacting with someone living with dementia.	Significant change observed	Both before and after training
							4) Evaluation of Training	Feedback on training methods and contents	95% of participants felt that the program met their expectations, 98% would recommend the program to other HCPs	Both before and after training
							5) Simulated assessment	Assessing the HCPs use of communication behaviours (against a checklist)	Moderate agreement amongst raters, some change in behaviours but not actually	Both before and after training
	5	VideOing to Improve Communication through Education (VOICE) (Conversation Analysis Based Simulation (CABS))	Pilnick A; O'Brien R; Beeke S; Goldberg S; Murray M; Harwood RH. (2023). Conversation Analysis Based Simulation (CABS): A method for improving communication skills training for healthcare practitioners. Health Expect, 26(6):2461-2474. doi: 10.1111/hex.13834	Dementia	Hospital Acute	"To describe a method for the use of simulation which maximises authenticity by grounding training in real, observed, patterns of patient communication" This study sits within the broader VOICE study (Videoing to Improve Dementia Communication Education)' ..... However, what is unique about CABS is that trainees are then able to put their learning into practice in simulated interactions which are…	"We used a range of evaluation measures,as we have reported elsewhere." See above.	See above.	"In line with previous research highlighting the value of simulation as a training tool for healthcare practice,7feedback from the evaluation of training sessions showed that CABS simulations provide a safe space for HCPs to try things, to be able to get them wrong in a low‐stakes environment, and to have another chance to improve them."	See above.	Regarding the actual training program: In the VOICE for dementia intervention, we ran the training over 2days separated by 1 month, asking participants to keep a reflective diary noting whether and how they had been able to put the trainable into practice in their roles in between the 2 days. This period of separation and reflection is important for the effectiveness of CABS. The second day revie…	Healthcare practitioners (working on 'healthcare of the older persons wards at a large teaching hospital)	Face-to-face small group training for actors; workshops also delivered face-to-face (no more than 6 HCPs per each simulator, and 12 participants per workshop)	n = 26 health care professionals (who were video-recorded for the study)	Will need to access training manuals for further information - unclear what materials were required for simulation tasks.	Per participant (HCP) interaction with simulator during workshops - 30 min per interaction. Duration of entire workshop not specified.	Simulator training took place over 1 day (hours not specified - this involved training the actors in dementia behaviours). Participant-simulator workshops (time not specified)	1 day (simulation training), hours not specified. NOTE: this isn't the training for VIDEO	Not specified.	Will need to access training manuals for further information	Not specified - may be challenges with this due to actors?	Training delivered by SLP (and another facilitator - skillset not specified), and a senior simulator ("coach")	Not specified.	Challenges re: fidelity due to natural variation amongst simulation actors…. Authors accounted for this: The actors who participated in the delivery of our intervention werechosen to fit the profile for the roles they were asked to portray, interms of age range and sex, for face validity.... also had to complete online training modules/resources. Simulators also had to learn 2 scenarios.
4	6	Nursing Assistant Communication Skills Program (NACSP)	McCallion P; Toseland RW; Lacey D; Banks S. (1999). Educating nursing assistants to communicate more effectively with nursing home residents with dementia. Gerontologist, 39(5):546-58. doi: 10.1093/geront/39.5.546	Dementia	Residential Aged Care	To evaluate whether NACSP improve well-being of nursing home residents with dementia; to evaluate whether participation in the NACSP by nursing aides results in greater knowledge of dementia, knowledge of caregiving reponses, and lower rater of turnover.	1) Interviews with Nursing Assistants (NAs)	Purpose not stated. Presumably to gather feedback/experience data.	Findings not clearly reported.	In-person interviews were conducted with NAs within 2 weeks of intervention, and then again at 3, 6, and 9 months.	NACSP training included: 1) Knowledge of dementia, 2) Verbal and non-verbal communication in dementia, 3) memory aids, 4) identifying and managing problem behaviours	Nursing aides in RACF.	Face-to-face small-group setting for 45 minute group sessions.	n = 39 (treatment; received training), n = 49 (control, no training)	Train-the-trainer session required the following: leader manual (presumably used in group sessions), participant workbook, and a training videotape.	RACF	Group sessions were 45 minutes in length; individual 'conferences' were 30 minutes in length; follow-up sessions not specified	5 x 45 group sessions; 4 x 30 individual conferences. Individual make-up sessions were also offered to NAs who missed a session (duration and occurrence of these not specified); follow-up sessions once a month every three months (individual)	Unclear how spread out the 5 group sessions were, but appears to have been delivered over a six month period (At which point the ).	Trainer manual (do not have access to this)	Not specified.	Training delivered by social worker (certified health professional). SW had to attend four-day train-the-trainer session before delivering NACSP training to Nas	Not specified.	Not specified.
							2) Knowledge of Alzheimer's Test (KAT)	Assessing knowledge about dementia (Overall, signs and symptoms, care of individuals with Alzheimer's disease)	As can be seen, no statistically significant finding was found on the KAT	Administered at baseline, 3 months, and 6 months.
							3) Penn State Mental Health Questionnaire (MHQ)	Assesses knowledge of general behaviour management issues, identification and response to agitated behaviour, identification and response to disorientation.	In regard to the MHQ, Table 5 indicates that there were statistically significant changes in knowledge about the management of problem behaviors and in knowledge about how to manage agitated behavior from baseline to 3 months. These changes were not sustained at 6 months.	Administered at baseline, 3 months, and 6 months.
							4) Turnover Rates	Comparing turnover rates of nursing staff.	With regard to turnover rates, from baseline to 3 months there was a nonsignificant decline in attrition in the NACSP condition compared with the WC group. However, from baseline to 6 months the difference in decline was significant.	Turnover rates among NAs in the study were collected at baseline, 3, 6, and 9 months.
							5) Resident Assessment	Assessing for signs and symptoms of aggitation, irritability, and withdrawal	Findings not clearly reported.	Data were collected within 2 weeks of intervention, and then again 3, 6, and 9 months later.
							6) Cornell Scale for Depression in Dementia (CSDD)	assesses signs and symptoms of depression in the following areas: (a) mood-related signs, (b) behavioral disturbance, (c) physical signs, (d) cyclic functions, and (e) ideational disturbance.	With regard to the primary outcome measures, as can *r5e seen in Table 3, significant interaction effects were found for behavioral disturbance and ideational disturbance subscales of the CSDD from baseline to 3 months, and for moodrelated, behavioral disturbance, physical signs, cyclic disturbance, and ideational disturbance suDscales of the CSDD from baseline to 6 months (behaviour improved)	Administered at baseline, 3 months, and 6 months.
							7) Cohen-Mansfield Agitation Inventory (CMAI)	used to measure agitated behavior of elderly people	Table 3 reveals that significant interaction effects were found for the physically nonaggressive behavior subscale of the CMAI from baseline to 3 months, and for the verbally aggressive behavior subscale of the CMAI from baseline to 3 and 6 months (that is, aggressive behaviour decreased post-training )	Administered at baseline, 3 months, and 6 months.
							8) Multidimensional Observation Scale for Elderly Subjects (MOSES)	Three subscales from the 24-item short form of the MOSES—disorientation, irritability, and withdrawal	Table 3 indicates that there were significant changes in disorientation at 3 and 6 months, significant changes in irritability from baseline to 6 months, and significant changes in withdrawal from baseline to 3 months. Table 3 reveals that irritability decreased significantly for NACSP residents and increased significantly for WC residents from baseline to 6 months	Administered at baseline, 3 months, and 6 months.
							9) Psychotropic Medication and Restraint Use	psychotropic drug use, that is, the number of days in the prior week resident received antipsychotic, antianxiety, or antidepressant medications, and mechanical restraint use, that is, whether bedrails, trunk restraints, limb restraints, or a chair that prevents rising were used daily less than daily, or not used	With regard to the secondary outcome measures for residents, Table 3 suggests that the intervention was not effective in reducing restraint use. There was a statistically significant interaction effect for mechanical restraints from baseline to 6 months, but an inspection of the mean scores reveals that mechanical restraint use increased for residents in the NACSP condition and use decreased slig…	Administered at baseline, 3 months, and 6 months.
5	7	NICHE Educational Intervention	Weitzel T; Robinson S; Mercer S; Berry T; Barnes M; Plunkett D; Vollmer C; Foster T; Friedrich L; Allen L; Holmes J; Kirkbride G. (2011). Pilot testing an educational intervention to improve communication with patients with dementia. J Nurses Staff Dev, 27(5):220-6. doi: 10.1097/NND.0b013e31822e0738	Dementia	Hospital Inpatient	To examine the communication between staff and patients with dementia before and after the eduational initiative.	1) Pre & post observational recordings to determine if specific strategies were being used by staff	Observational data used to determine frequency of use of 8 specific communication strategies	Significant changes for the following strategies post-intervention: Addressing the patient as Mr, Mrs, Miss, Asking for permission to examine the elderly patient, using simple direct wording, using reminiscence, thanking the elder when the task was complete.	Pre & Post observational data (6 months post drop off of DVD)	Teaching 8 Communication Support Techniques		Unspecified - researchers requested that the video was shown in staff meetings. Researchers did not collect any data on the actual delivery of the 12 minute training video	n = 86 preintervention, n = 80 postintervention ("Even though a DVD was provided to every hospital department, we cannot be sure that the staff we observed posteducation had actually seen the DVD. It is likely that only a portion of all staff viewed the DVD.")	DVD for training (12 minute educational video), distributed to all managers of hospital departments (med/surg)	Unspecified - presumably at the hospital while staff were on-shift.	1 X 12 minute video (however, unclear how frequently it was viewed/repeated/if it was even shown at staff meetings)	1 X 12 minute video	Not specified (observations were repeated at 6 months post DVD drop-off)	12 minute DVD - scripting is set.	Not specified.	Not specified who delivered the training - likely the department manager (who the DVD was handed to)	Not specified.	Not specified.
6	8	The Validation Method	Sánchez-Martínez I; Celdrán M; Jerez-Roig J. (2023). "Now I Understand You": Changes in the Communication of Professionals in Nursing Homes After Receiving Training in the Validation Method. J Contin Educ Nurs Apr 2023;54(4):157-168. doi: 10.3928/00220124-20230310-05	Dementia	Residential Aged Care	The goals of this study were to explore barriers and communication problems between professionals and older people with dementia and to explore changes in communication patterns between them after completion of introductory training on the BVM.	1) Interviews with the professional care staff	T0 interview looked at.... (a) work motivation and ideas about people with dementia; (b) communication (barriers to communication, feelings related to communication with people with dementia, and best and worst experiences with communication with a person with dementia); and (c) communication needs (training and tools needed to improve communication). For T1 and T2, professionals were asked speci…	Stastistically significant findings can't be determined - qual research for outcome measures. However, participants reported benefitting from the training program	Interviewed at: immediately after training (T0), one week after training (T1), four months after training (T2)	BVM is a 16 hour training course. The training course included a presentation of the theoretical framework, videos in which various communication strategies were shown, exercises on reflection and introspection about communication with older adults with dementia, and practical role-playing activities in which communications strategies were practiced.	Professionals from nursing home facilities (nursisng assistants, social workers, a physio)	Not specified	n = 11 professionals	Not specified	Not specified.	16 hour training in BVM	16 hours training for BVM, three check-ins via interview.	Not specified.	Not specified.	Not specified.	Instructor had completed prior training through the Validation Training Institute.	Not specified.	Not specified.
	9	The Validation Method	Söderlund M; Cronqvist A; Norberg A; Ternestedt BM; Hansebo G. (2016). Conversations between persons with dementia disease living in nursing homes and nurses--qualitative evaluation of an intervention with the validation method. Scand J Caring Sci, 30(1):37-47. doi: 10.1111/scs.12219	Dementia	Residential Aged Care	"The aim was to illuminate the actions and reactions of persons with DD living in nursing homes in one-to-one conversations with nurses during 1 year of VM training, as observed in videotapes."	1) Analysis of video recordings between residents and nurses (analysis of data)	Videotaped conversations were reviewed, transcribed and coded (looking at the nurses' actions and reactions, and the residents' actions and reactions) Four emerging themes were identified.	Statistically significant findings cannot be included (qual research). Four themes: being uninterested in or unable to answer questions, talking about more than one topic of conversation at the same time, trying to talk about what is on one’s mind and speaking more freely about what is on one's mind.	This study included eight videotaped conversations,four from the beginning and four from the end of theprogramme, with at least 5 months (range 5–8) betweenthe first and the last video recording.	This study was part of an intervention project thatincluded implementation of a 1-year VM training pro-gramme, hereafter referred to as ‘the programme’, inthree nursing home wards in a large Swedish city. Eachof the three nursing home wards housed 24–27 residents,divided into groups of 8–9 persons with DD. The nursingcare was provided by care teams, with each nurse havingcare responsibility for 1…	Nurses (combination of registered/licensed nurses and nursing aides)	Not specified	n = 4 nurses; n = 4 persons living with dementia (total n = 8)	Videorecording material (camera, microphone)	Training delivered in RACF	Not specified.	Not specified.	Not specified.	Not specified.	Not specified.	Unclear who delivered the training?? "The authors had no influence on the running of the programme, the persons involved or the nurses participating in the programme."	Not specified.	Does not report fidelity of training/VM intervention (very little details provided).
7	10	FOCUSED Training Program	Ripich DN. (1994). Functional communication with AD patients: a caregiver training program. Alzheimer Dis Assoc Disord, 8 Suppl 3():95-109.	Dementia	Residential Aged Care	To determine if knowledge of communication skills changes after receiving FOCUSED training.	1) Author-created knowledge assessment	To determine if knowledge of communication strategies has changed post-training	Significant gains across all knowledge areas assessed (6 assessment areas for the 6 modules)	Both before and after training	Teaching 7 important communication strategies using the acronym FOCUSED: Face-to-face, Orientation, Continuity, Unsticking, Structure, Exchanges, and Direct. 6 Modules: 1. AD and language/comm decline, 2. differences between normal ageing vs pathological ageing, 3. Interpersonal skills when working with PWDs, 4. cultural and ethical considerations when communicating with PWDs, 5. concurrent commu…	Nursing assistants received training	Face-to-face	n = 17	Materials included: 1) training manual; 2) Caregivers guide, 3) Pre-post knowledge assessments, 4) FOCUSED prompt cards (have the words with the acronym on it), 5) Videotaped vignettes	Delivered in RACF	6 x 2 hour modules	Not specified.	Not specified.	Will need to access training manuals for further information	Not specified.	Not specified who delivered the training in this instance?	Not specified.	Not specified.
	11	FOCUSED Training Program	Ripich DN; Wykle M; Niles S. (1995). Alzheimer's disease caregivers: the focused program. A communication skills training program helps nursing assistants to give better care to patients with disease. Geriatr Nurs, 16(1):15-9. doi: 10.1016/s0197-4572(05)80073-4	Dementia	Residential Aged Care	The purpose of this project was to develop and test didactic materials that would better prepare nursing assistants to communicate with AD patients. The specific aims of the program were to educate nursing assistants regarding: 1. AD and the associated communication and language decline 2. The differences among normal forgetting, depression, and AD 3, Interpersonal skills and the value of such sk…	1) Author created knowledge assessment tool (assessing understanding across the 6 different modules).	To determine if knowledge of communication strategies has changed post-training	Significant gains across all knowledge areas assessed (6 assessment areas for the 6 modules)	Both before and after training	The specific aims of the program were to educate nursing assistants regarding: 1. AD and the associated communication and language decline 2. The differences among normal forgetting, depression, and AD 3, Interpersonal skills and the value of such skills in the care of residents with AD 4. The cultural and ethical considerations involved in the communication process with AD residents 5. The stage…	Nursing assistants at a long-term nursing facility	Face-to-face training, small-group setting	n=17	Materials included: 1) training manual; 2) Caregivers guide, 3) Pre-post knowledge assessments, 4) FOCUSED prompt cards (have the words with the acronym on it), 5) Videotaped vignettes, 6) Buttons with the FOCUSED acronym on them.	Delivered in RACF	6 x 2 hour modules	Modules were held weekly (one two hour group session per week)	Training ran for a total of 6 weeks (one module was delivered per week, for 120 mins at a time)	Will need to access training manuals for further information	Not specified.	Two trainers were present in the video vignettes (unclear if they also delivered the rest of the training modules). They were a speech pathologist and the assistant director of nursing for the facility.	Will need to access training manuals for further information	Not specified.
							2) Participant/completed self-evaluation	Reflective tool (based on progress in the training program)	Not specifically evaluated. However, the FOCUSED communication skills program appears to increase knowledge and improve communication satisfaction for nursing assistants caring for AD patients.	After each session (documented themselves)
8	12	Be EPIC (The Environment, Using person-centred communication, Focusing on relationships (I matter too), and Incorporating Clients Abilities.)	Savundranayagam MY; Basque SR; Johnson K. (2020). Feasibility of a Dementia-Focused Person-Centered Communication Intervention for Home Care Workers. Clin Gerontol, 43(2):181-192. doi: 10.1080/07317115.2019.1694116	Dementia	Residential Aged Care	To assess the feasibility of the Be EPIC Communication Intervention for Home Care Workers	1) Focus groups (semi-structured interviews) (1 Hour)	Focus groups explored the feasibility of the Be EPIC training program. Feasibility in the context of this study includes: acceptibility, implementation, practicality, demand, and limited efficacy.	Qual analysis revealed: Be EPIC was described as helpful and relevant (acceptability), and a positive learning experience with realisitic simulations (implementation). Support to attend training was both facilitator/barrier (practicality). Efficacy: participants reported learning new content relevant to communicating effectively with PWDs.	Focus groups are conducted 1) immediately post-training (presumably at the end of 6 weeks, although not specified), and 2) again at 3 months post-training.	The learning objectives of Be EPIC include: 1) staff empoerment, 2) idnetifying contextual cues for using person-centred communication and avoiding missed opportunities in communication, 3) accurate reporting of identified behaviours. Overview of sessions (see Table 1): Session 1 involved obtaining informed consent, creating group process (Bakali, Baldwin, & Lorentzen, Citation2009), collecting s…	Delivered for personal support workers supporting persons with dementia	Face-to-face (in person training sessions)	n = 247	Materials not specified - will require manuals for further information.	Adult Day Program	1 Training session = 2.5 hours; 1 supervision session 4 hours	6 sessions x 2.5 hour sessions (in person); additional time spent by participants pracitising newly learned skills in weeks 2-5 (supervised by trainer in adult day program) for four hours per weekly supervision session	Training delivered over 6 week period (one training session per week with follow-ups), and then focus groups completed 3 months post initial training. 18 weeks duration total.	Vignettes with simulation patients are set (not adaptations to scripting - however this may change in the VR version of the program so that it becomes more dynamic). Nil scripting for group debriefs in session 2-5. Will need to access manuals for additional information on scripting of information.	Not specified.	Not specified.	Not specified	Not specified.
	13	Be EPIC	Savundranayagam MY; Docherty-Skippen SM; Basque SR. (2021). Qualitative Insights into the Working Conditions of Personal Support Workers in Long-Term Care in the Context of a Person-Centered Communication Training Intervention. Res Gerontol Nurs, 14(5):245-253. doi: 10.3928/19404921-20210708-01.	Dementia	Residential Aged Care	To examine the working conditions of personal supporting workers in LTC facilities within the context of a 2-week person centred communication training intervention called Be EPIC.	1) Focus groups (semi-structured interviews) (1 Hour)	focus groups explored the working conditions of PSWs in the context of the Person-centred communication training program.	Three overarching themes emerged related to the working conditions of PSWs in LTC: (1) dementia care is complex, (2) there is a lack of trained staff to provide person-centered dementia care, and (3) residents' families are not appropriately situated in residents' care circles. Four overarching themes emerged related to the impact of those working conditions: (a) PSW occupational burnout, (b) poo…	Focus groups were conducted: 1) Before, 2) during, 3) After a 2-week person centred communication training program.	Be EPIC is an evidence-based, theoretically driven, person-centered communication training program designed for formal caregivers of PLWD. Be EPIC focuses on assessing the [E]nvironment, using [P]erson-centered communication, developing client relationships ([I] matter, too), and incorporating the [C]lient's abilities, life history, and preferences during care. Be EPIC aims to empower formal care…	Delivered to personal support workers who supporting PWDs in LTC	Face-to-face (in person training sessions)	n = 39	Materials not specified - will require manuals for further information.	Long-term Care Homes	Not specified	Not specified	Not specified	Not specified	Not specified	Facilitators of the focus groups were trained in language simulation strategies and/or person centred communication	Not specified	Not specified
9	14	Advanced Innovative Internet-based Communication Education (AIICE)	Chao HC; Kaas M; Su YH; Lin MF; Huang MC; Wang JJ. (2016). Effects of the Advanced Innovative Internet-Based Communication Education Program on Promoting Communication Between Nurses and Patients With Dementia. J Nurs Res, 24(2):163-72. doi: 10.1097/jnr.0000000000000109	Dementia	Residential Aged Care	The purpose of this study was to evaluate the effects of the AIICE program on nurses’ communication knowledge and attitudes, frequency to assess the communication capacity of patients, and communication performance when communicating with people with dementia. In addition, we attempted to evaluate the indirect effects of the program on patient outcomes, including memory, behavioral problems, and …	1) Communication Knowledge Scale-Chinese version (CKS-C)	asks subjects to rate their knowledge about communicating with patients with dementia from 1 (low) to 10 (high).	Significant change observed.	Pre-intervention, 4 weeks after, 16 weeks after	See Table 1 of the journal article for overview of program. Four (4) different modules were included (1. communication ability and advanced strategies, 2. Nostalgia and dementia-specific strategies, 3. Negative communication approach, 4. Reflective & real-world practice)	Nursing staff at long-term care facilities.	Combination of classroom (face-to-face) and self-directed learning strategies/sessions (activities accessed via the internet)	n= 107	Materials not specified - will require manuals for further information.	Face-to-face training delivered in RACF (long term facilities where nurses located).	Module 1: 4-hour classroom lecture (delivered face to face). Module 2: 4-hour workshop on reminiscence therapy - small-group practice sessions occur within this workshop. Module 3: Internet-based learning activity - scenario based learning (5 scenarios total, but time unspecified). Module 4: Internet-based learning activity - participants assigned to PWD and needed to practice communication strat…	8 hours of face to face learning, 2 online activites of unspecified duration	Duration of intervention unclear, not specified in study.	Will need to access training manuals for further information re: scripting.	Not specified.	Not specified.	Not specified.	Not specified.
							2) Communications Skills Attitudes Scale-Chinese version (CSAS-C)	Assesses attitudes towards communicating with persons with dementia	No significant changes were noted re: attitudes pre and post	Pre-intervention, 4 weeks after, 16 weeks after
							3) Patients’ Receptive and Expressive Ability Assessment scale (PREAS)	Assesses the frequency in which nurses assess the receptive and expressive communication skills of the patient.	Significant change observed	Pre-intervention, 4 weeks after, 16 weeks after
							4) Communication Competency Scale (CCS)	Looks at communication performance and competence of the participants.	Significant change observed	Pre-intervention, 4 weeks after, 16 weeks after
							5) The Revised Memory and Behavior Problems Checklist-Chinese Version (RMBP-C)	Observational scale used by caregivers, looks at occurrences of challenging behaviour	Significant change was observed for some patients, but not overall cohort (see p values)	Pre-intervention, 4 weeks after, 16 weeks after
							6) The Cornell Scale for Depression in Dementia-Chinese version (CSDD-C)	Assesses presence and severity of depressive symptoms for persons with dementia.	Significant change was observed for patients (see p value for significant change at 16 weeks post intervention)	Pre-intervention, 4 weeks after, 16 weeks after
10	15	VIPS Communication Skills Training	Passalacqua, Stacey A.; Harwood, Jake. (2012). VIPS Communication Skills Training for Paraprofessional Dementia Caregivers: An Intervention to Increase Person-Centered Dementia Care. Clinical Gerontologist, 35(5):425-445. doi: 10.1080/07317115.2012.702655.	Dementia	Residential Aged Care	The aim of this study was to examine the feasbility of a communication intervention for caregivers explictely based on the four elements (VIPS) or person-centred care and to see whether the intervention fostered more person-centered attitudes, beliefs, and reduced communication barriers. Note: these paraprofessionals receive about two hours of initial communication training in their onboarding (a…	1) Evaluation form/questionnaire (anonymous)	To assess the overall perceived usefulness of the intervention (from the perspectives of the staff members)	"Caregiver evaluation of the workshops was largely positive" -- respondants suggested that the training was useful (particularly the communication tips and techniques), a good refresher, and provided some new information to staff.	Delivered after the final workshop	Each workshop explored a different element of VIPS and communication skills training. Workshops included videotaped vignettes, power point slides, discussion, group and dyadic activities, role-playing and guided visualization exercises. Though participation in the workshops was not required, caregivers were encouraged to attend, and attendance was counted as paid time. Every session was offered t…	Paraprofessionals at a long-term care facility	Face-to-face workshops	n = 18	Videotaped vignettes, powerpoint slides, group and dyadic activities, guided visual exercises (will require manual - if one exists - for further information --- "Materials for the workshop are available from the authors and will be distributed via the web per request.").	Long-term residential care facilities.	4 x 1 hour workshops (each workshops explored/taught a different elements of VIPS and communication skills training)	4 x 1 hour workshops, delivered over 4 week period (one workshop per week)	4 weeks of training, initial outcome measure delivered 4 weeks prior to intervention (T1), and final outcome measure delivered 6 weeks post intervention (T2). Therefore, total duration of 14 weeks (3.5 months)	Video vignettes unable to be altered - script delivered as-is. Presumably some flexibility with group-based discussion. Will need to access training manuals for further information re: scripting.	Not specified.	Trainers were university staff with research expertise in gerontology and patient-provider communication.	Will need to access training manuals for further information	Not specified.
							2) Interpersonal Reactivity Index (Empathetic concern and perspective taking subscales)	Assessing staff empathy	Significant change observed pre-post for depersonalisation (less directed towards residents), empathy (more empathy towards patients) and hope.	Delivered four week prior (T1), and 6 weeks post (T2)
							3) Shortened Depression-happiness Scale	Assessing staff happiness levels in the past seven days at work	No significant change noted.	Delivered four week prior (T1), and 6 weeks post (T2)
							4) Burnout Inventory (Emotional exhaustion and depersonalization subscales)	Assessing staff feelings of burnout and personal exhaustion	No significant change noted.	Delivered four week prior (T1), and 6 weeks post (T2)
							5) Attitudes about the ageing process scale (Braithwaite, Lynd-Stevenson and Pigram)	Assessing staff's attitudes towards ageing broadly	No significant change noted.	Delivered four week prior (T1), and 6 weeks post (T2)
							6) Approached to dementia questionnaire	Assessing person-centredness and attitudes towards persons with dementia	No significant change noted.	Delivered four week prior (T1), and 6 weeks post (T2)
							7) Quality Communication	Assesses use of the communication strategies used and described in the workshops	Some specific communication variables noted significant change/nearing significance: use gestures, use humour, ask yes/no questions, forced choice questions/giving choice between two options	Delivered four week prior (T1), and 6 weeks post (T2)
11	16	Adaptation of the VERA Communication Skills Framework	Smyth S; Dempsey L; Jordan F; Gannon M; McDonagh R; Casey D; Houghton C. (2023). Perceptions and experiences of nursing students communicating with people living with dementia: The validation, emotion, reassure, activity (VERA) communication skills framework. Int J Older People Nurs, 18(3):e12537. doi: 10.1111/opn.12537	Dementia	Residential Aged Care	This pilot study explored nursing students' perceptions and experiences of communicating with people with dementia incorporating the VERA communication skills framework	1) Semi-structured interviews (individual)	To explore the perspetives of nursing students after receiving training with the VERA framework - did this training impact their knowledge and confidence communicating with persons with dementia?	Main finding: currently, nursing students experience trepidation when communicating with people with dementia. This becomes significant when the person with dementia is showing signs of distress or is non- verbal. The VERA framework can be useful for developing students'confidence in these situa	Post training (duration post training not specified).	The Validation, Emotion, Reassure, Activity (VERA) communica-tion framework was developed by Blackhall et al. (2011) to support students caring for people with dementia. The framework focuses on the principles of person-centred care and Validation Therapy (Kitwood, 1997)	Nursing students (second year undergraduate) completing a 4-week clinical placement at a purpose-built residential care facility for older adults in Ireland	Not specified.	n = 16 (10 received additional VERA training, 6 control group)	VERA student manual	A purpose-built residential care facility.	2.5 hours additional training (unclear if lectures, workshops, indepentdent training).	Not specified.	Not specified.	VERA student manual (script set). Additional information re: scripting unknown.	Not specified.	Training was delivered by two researchers, who both had prior training in VERA skills.	Not specified.	Not specified.
	17	The VERA Communication Skills Framework Training	Naughton C; Beard C; Tzouvara V; Pegram A; Verity R; Eley R; Hingley D. (2018). A dementia communication training intervention based on the VERA framework for pre-registration nurses: Part I developing and testing an implementation strategy. Nurse Educ Today Apr 2018;63():94-100. Doi: 10.1016/j.nedt.2018.01.023.	Dementia	Hospital Acute	This article describes the theoretical underpinnings and development of a foundation level dementia communication skills training based on the VERA (Validation, Emotion, Reassurance, Activity) framework. This article also explores the implementation of the training with a group of nursing students (attending older adult clinical placement).	1) Semi-structure questionnaire (Anonymous)	To explore student's perspectives of the training.	100% of the students indicated that they had found the training useful and that they would recommend the training to other students. There was a consensus among students that they had increased their knowledge and understanding of dementia communication approaches.	Post-training.	See above.	Nursing students (about to commence "older adult" placement in acute hospital setting)	Face-to-face (in person training session), small group setting (2 to 10 students per session)	n = 51 students in total (staggered training, as prac occurred over 8 month period), however only n = 19 completed the focus groups.	The Dementia Communication Manual (students provided feedback that they should be given this manual at an earlier stage ie. during the training, rather than afterwards. They also commented that they wanted more video based vignette examples between clinicians and patients)	Students were initially offered training during their university study days, but there was insufficient space in the curriculum and student uptake was low. Instead, the research team negotiated with ward managers from the intervention OAU to release students for training during the first week of their clinical placement. Training was delivered in onsite education facilities attached to the hospit…	All students completed the 2.5 hour initial training session. Some students reportedly had access to follow-up sessions (5 recorded in total) lasting between 10 to 15 mins (per 1 to 4 students each).	1 x 2.5 hour training workshop/session.	Not specified.	Student manual, video examples of patient-provider communication. Will require training manual for additional information.	Not specified.	Facilitators were authors of study. Additional/mandatory qualifications not stated. Follow-up sessions facilitated by ward-link lecturers.	Not specified.	"Low fidelity simulation using role play was a core component of the training intervention. Students acted the part of the patient and nurse with briefings before and after to stimulate reflective learning. The Standards of Best Practice: Simulation (INACSL, 2016) were not available at the time of this work, however, the majority of the 11 INACSL criteria were implicitly met. Further refinement o…
							2) Focus groups (approx 5 students per group)	To explore student's perspectives of the training, and implementing strategies with older adults whilst on prac.		Conducted at the end of the student clinical placement.
	18	The VERA Communication Skills Framework Training	Naughton C; Beard C; Tzouvara V; Pegram A; Verity R; Eley R; Hingley D. (2018). A feasibility study of dementia communication training based on the VERA framework for pre-registration nurses: Part II impact on student experience. Nurse Educ Today, 63():87-93. doi: 10.1016/j.nedt.2018.01.024	Dementia	Hospital Acute	"To measure the impact of dementia communication training (based on VERA) plus older adult unit (OAU) placement on students' ability to recognise opportunities for person centred (PC) communication compared to OAU placement alone."	1) Survey: person-centred responses	Involved watching short vignettes - ability to identify use/strategies/ instances of PPC	Participants in the intervention group were significantly more likely to identify opportunities for person centred responses … compared to … the control group	Survey data were collected at: 1. baseline (T1) - prior to intervention, and 2. Post-intervention (T2) - following the completion of the students' clinical placement	"This study sought to add to the emerging evidence base on the VERA framework in developing foundation level dementia communication skills (Hawkes et al., 2015). The following hypothesis was tested: student nurses who receive dementia communication training during their older adult unit (OAU) clinical placements can more frequently recognise opportunities for person centred communication, using c…	Nursing students (about to commence "older adult" placement in acute hospital setting)	Face-to-face dementia training with short-follow up discussions/reflections	n = 51 students in intervention; n = 66 students in control	Not specified.	Delivered to students at the start of clinical placement on an older adults ward (hospital setting)	1 x 2.5 hour training lecture; follow up discussions/reflections (time not specified).	1 x 2.5 hour training lecture.	Not specified.	Video vignettes scripted. Will require manual for additional information re: scripting.	One outcome measure (competence survey of providing dementia care) was developed specifically for the pre-prac students/this study. However would not say that program was adpated apart from this.	VERA training was delivered by lecturers (academics/researchers)	Not specified.	Not specified.
							2) Survey: Sense of dementia competency	sense of being able to provide care to persons living with dementia	"...no significant difference between the groups in the other outcome measures…"	Survey data were collected at: 1. baseline (T1) - prior to intervention, and 2. Post-intervention (T2) - following the completion of the students' clinical placement
							3) Survey: Dementia communication confidence	A bespoke questionnaire that measures a student's perception of readiness for placement and confidence with dementia communication.	"...no significant difference between the groups in the other outcome measures…"	Survey data were collected at: 1. baseline (T1) - prior to intervention, and 2. Post-intervention (T2) - following the completion of the students' clinical placement
							4) Survey: Dementia Knowledge	Knowledge of how to support the communication of someone with dementia.	"...no significant difference between the groups in the other outcome measures…"	Survey data were collected at: 1. baseline (T1) - prior to intervention, and 2. Post-intervention (T2) - following the completion of the students' clinical placement
12	19	Nil name of training provided. Hybrid program of: the Communication Enhancement Model, FOCUSED, & Burgio et al "Come Talk with Me".	Sprangers S; Dijkstra K; Romijn-Luijten A. (2015). Communication skills training in a nursing home: effects of a brief intervention on residents and nursing aides. Clin Interv Aging, 10():311-9. doi: 10.2147/CIA.S73053	Dementia	Residential Aged Care	Therefore, the current study implemented a brief, small-scale communication skills training program that aimed to improve the quantity and quality of nursing aides’ communication with residents. Secondary benefits were expected to occur with regard to a reduction in caregiver distress, an increase in nursing aides’ job satisfaction, and decreases in depression and problem behaviors among nursing …	1) Communication Skills Checklist (CSC)	Assesses nursing aide's communication skills - looking at the quanitity of effective and ineffective instructions, positive and negative speech, and biographical statements. Also if the residents was referred to by name, and if activities of care were announced.	Instances of positive speech increased with time, however, no significant effects noted between time elapsed and group for the different types of communication skills. There were no significant interactions between time and group for quality/type of instructions provided.	Administered pre and post training (observer would be behind a door, listening to nurse-patient interaction)	"The present study included the best components of these intervention studies and the Communication Enhancement Model, but in a brief, portable format." There were 4 main phases to the intervention: group assignment, baseline observations, training, and postintervention observations.	Nursing aides & residents of a nursing home for PWDs in the Netherlands	Unclear, however presumably in-person? Not specified if small group or individual.	n = 24 nursing aides (one ward received the training, one ward was the control group), & n = 26 residents	Not specified.	Residential aged care facility (for patients with dementia)	Not specified.	The number of training sessions for each nursing aide was based on the mean scores on the CSC during baseline. For each aide, all effective skills were added up (short instructions, general instructions, biographical statements, positive speech). Subsequently, the ineffective elements (multiple instructions, negative speech) were subtracted. The seven nursing aides with the lowest resulting score…	8 weeks = Baseline through to postintervention phase (specific timing and duration of training sessions not stated)	Not specified.	Not specified.	Article does not state who delivered the training. Article reports that observations conducted using the CSC and OFGC were completed by "observers" - qualifications unclear.	Not specified.	Not specified.
							2) The Observation Form of General Communication	Would measure general characteristics of the nursing aides speech (and determining if language used by nursing aides was positive, negative or neutral, and tallying this)	Instances of positive speech increased with time, however, no significant effects noted between time elapsed and group for the different types of communication skills. There were no significant interactions between time and group for quality/type of instructions provided.	Administered pre and post training (observer would be behind a door, listening to nurse-patient interaction)
							3) Cohen-Mansfield Agitation Invetory (CMAI-D)	Measured agitation amongst the residents (during the preceding 2 weeks)	No significant interactions between time and group for resident agitation levels.	Following each observation session (pre & post training), nursing aides had to complete NPI-Q, CMAI, UWES (they received instruction in how to do so)
							4) Neuropsychiatric Inventory Questionnaire (NPI-Q)	Measure the severity of different types of psychopathology in residentis & assess levels of caregiver stress (experienced by the nursing aides as a result of these challenging symptoms)	The time × group interaction was significant for caregiver distress scores (suggesting communication training can reduce caregiver distress). There were no significant interactions between time and group for resident psychopathology.	Following each observation session (pre & post training), nursing aides had to complete NPI-Q, CMAI, UWES (they received instruction in how to do so)
							5) Utrecht Work Engagement Scale (UWES)	Assesses vigor, dedication, and absorption.	no significant interactions between time and group for job satisfaction.	Following each observation session (pre & post training), nursing aides had to complete NPI-Q, CMAI, UWES (they received instruction in how to do so)
13	20	Communicating with People who Have Advanced Dementia	Beer LE; Hutchinson SR; Skala-Cordes KK. (2012). Communicating with patients who have advanced dementia: training nurse aide students. Gerontol Geriatr Educ, 33(4):402-20. Doi: 10.1080/02701960.2012.702165	Dementia	Community Setting	The purpose of this study was to examine if and how training NA studentsin communicating with patients who have advanced dementia changed their perceptions on quality of care and ability to communicate with these patients: "Does targeted training change nursing assistant's perceptions of quality care for people with advanced dementia and available communication skills they can use with these pati…	1) Author developed survey (20 item rating scales, participant demographic and background information)	Survey examined attitudes towards dementia, awareness of people with advanced dementia and their needs. Probing: understanding, comfort levels, and perceived communication skills re: interactions with persons with dementia.	Yes - significant effect on understanding of working with participants with dementia;	At the end of the 45 minute training session, pariticpnats completed the 20 item survey.	Training video/module taught communication techniques that enhanced the PWDs implicit memory and activated positive emotional responses. These techniques included suggestions for how to approach patients, appropriate language to use, howto maximize body language and physical presence to create clear communications, and were formatted to fit a teaching module. Split of 45 minutes: 20 minutes educa…	Nursing aide students	face-to-face group delivery of training video	n = 47 nursing aide assistants	45 minute training module: containing video & audio-taped examples of using communication and a brief Q&A sessions; participant informational handout (with tips for commuication with PWDs)	Delivered as part of community college certification (3 week program)	1 x 45 minute training video (on enhanced communication techniques); additional 5 minutes for completing survey.	50 minutes total	50 minutes - one off training session and survey)	Video examples and training module were set - not adjustments/alteractions to the scripting are possible.	20 item scale was modified to a year 8 reading level (to reflect educational levels of the NA students) - unclear if other materials were also modified.	Researcher (who developed the training video) had over 25 years as a music therapist (health professional)	Not specified	Not specified.
14	21	Name of CPT not stated. (Based on Kohler's Therapeutic Communication Study)	Levy-Storms L; Harris LM; Chen X. (2016). A Video-Based Intervention on and Evaluation of Nursing Aides' Therapeutic Communication and Residents' Agitation During Mealtime in a Dementia Care Unit. J Nutr Gerontol Geriatr, 35(4):267-281. doi: 10.1080/21551197.2016.1238430	Dementia	Residential Aged Care	This pre-/post-study evaluated the effectiveness of a therapeutic communication-training program, designed for CNAs caring for nursing home residents with dementia. Specifically, this research explores the effectiveness of a DVD-based therapeutic communication training, which was followed by videotaped evaluations of nursing aides’ communication behaviors on reducing food refusals among residents…	1) Videotaping mealtime interactions (approx 30 minutes per recording)	Examined 1) use of communication behaviours by staff, 2) mealtime refusals by residents.	The CNAs’ communication behaviors significantly increased after the intervention. Residents refusals did not significantly change.	Research staff videotaped CNAs providing mealtime care to residents on two consecutive days before training, and again on two consecutive days post training.	The four one-hour training sessions were in accordance with regularly scheduled in-service trainings. The program content focused on educating CNAs about the behavioral strategies for communicating with persons with Alzheimer’s disease. … A key element of this original training intervention was that it included a facilitator-led viewing of a DVD with video-clips from real CNAs demonstrating these…	Certified nursing assistants (CNAs)	face-to-face group delivery of training	n = 16 CNAs	Video recording equipment, training DVD (created by the first author)	Training delivered in residential care facility (skilled nursing facility in the USA)	4 x 60 minute training sessions, 4 x 30 observational recording (per participant)	6 hours total (4 hours training, two hours recording per participant)	Not specified, however minimum of 5 days (two consecutive days or filming pre and post)	DVD was scripted, unable to be modified.	Not specified	Observational videos analysed by research assistants, not stated who delivered DVD training.	Not specified	Not specified
15	22	Nonverbal Sensitivity Training Program	Magai C; Cohen CI; Gomberg D. (2002). Impact of training dementia caregivers in sensitivity to nonverbal emotion signals. Int Psychogeriatr Mar 2002;14(1):25-38. doi: 10.1017/s1041610202008256.	Dementia	Residential Aged Care	"A study designed to assess whether training caregivers in sensitivity to nonverbal communication could enhance mood and reduce symptoms in patients and improve psychological well-being in caregivers."	1) Behavioural Pathology in Alzhemier's Disease Rating Scale (BEHAVE-AD)	A 25-item scale looking at delusions and hallucinations commonly found in dementia (psychological symptoms)	No significant change for reduction in symptomology, however significant effect for negatie expressive behaviour (reduced)	Completed between RAs and caregivers (staff at RACFs). Assessed at baseline, and at 3, 6, 9, and 12 weeks post-training.	This group (NV group) received training in nonverbal sensitivity. The training curriculum consisted of 10 onehour lecture/experiential sessions scheduled over 2 weeks around issues of nonverbal communication and emotion expression. The 10 units covered the universal and culture-specific aspects of the basic emotions, selective perception of emotion, personal emotional triggers, facial, vocal, and…	Caregivers working in a skill nursing facility	face-to-face group delivery of training in their RACF/workplace	n = 20 staff (caregivers), n = 99 residents (patients with dementia)	Would need to access training manual for specific information re: materials	Training delivered in RACFs.	10 one-hour "units" - combination of lectures and experiential learning	10 hours total for training.	Training delivered over 2 week period.	Will need to acquire the manual for further information on this.	Not specified	Training facilitated by a clinical psychologist (PhD), outcome measures gathered by Ras (psychology students - no formal qualifications)	Not specified	Not specified
							2) Cohen-Mansfield Agitation Inventory (CMAI)	Looking at patient levels of agitation and frequency of agitation within a given time period.	No significant change for reduction in symptomology, however significant effect for negatie expressive behaviour (reduced)	Completed between RAs and caregivers (staff at RACFs). Assessed at baseline, and at 3, 6, 9, and 12 weeks post-training.
							3) Cornell Scale for Depression in Dementia (CDS)	Detects depression in older adults with dementia, based on patient interview	No significant change for reduction in symptomology, however significant effect for negatie expressive behaviour (reduced)	Completed between RAs and caregivers (staff at RACFs). Assessed at baseline, and at 3, 6, 9, and 12 weeks post-training.
							4) Facial Expressions of Emotion During a SemiStructured Interview	Patients facial expressions were observed during a semi-structured interview, and their emotional behaviour is subsequently coded.	Unclear.	Assessed at baseline, and at 3, 6, 9, and 12 weeks post-training.
							5) Brief Symptom Inventory	Examines feelings of depression, anxiety, and somatic symptoms (related to the caregiver)	Significant treatment effect (when comparing T1 and T4 timepoints), meaning symptoms of anxiety and depression reduced in caregivers over time.	Assessed at baseline, and at 3, 6, 9, and 12 weeks post-training.
16	23	Come Talk With Me	Burgio LD; Allen-Burge R; Roth DL; Bourgeois MS; Dijkstra K; Gerstle J; Jackson E; Bankester L (2001). Come talk with me: improving communication between nursing assistants and nursing home residents during care routines. Gerontologist, 41(4):449-60. doi: 10.1093/geront/41.4.449	Dementia	Residential Aged Care	To examine the efficacy of communication skills training and the use of individualised memory books in improving communication between CNAs and a larger group of residents (n=67) during care	1) CAN Communication Skills Checklist (CSC)	A direct observation behavioural frequency measure allowing the researcher to assess CNAs' use of specific versus general instructions, one-step instructions, positive statements, biographical statements, responses to behavioural disturbances, and use of general distraction techniques.	Results of the ANOVAs show significant main effects of group in overall communication skills score on the CSC	CNAs were observed: 1. daily during hands-on sessions, 2. twice during baseline, 3. each of the two postintervention assessments, 4. once during follow-up.	"CNAs were taught to use communication skills and memory books during their interactions with residents with moderate cognitive impairments and intact communication abilities. A staff motivational system was used to encourage performance and maintenance of these skills. Formal measures of treatment implementation were included."	Certified nursing assistants (CNAs)	face-to-face delivery in small-group setting (in-service) across five RACFs	[Five RAFCs.] 1) Care Staff n = 98 CNAs (across intervention and control groups, n = 39 intervention) and 2) Residents were recruited across five different care facilities (n = 92 consented & made inclusion criteria, which included a mini mental state exam; however only = 67 residents data included for analysis due to incomplete datasets)	Residents received: a personalised 12-page laminated memory book (including bibliographical information, orientation, and daily schedule information). Formatting in book was communication accessible (large font, time new roman, open sentences, line drawings illustrating the statement, and photos). Other training materials: notebooks provided to all staff following in-service with details of topic…	Training delivered in RACFS	1 x 2 hour in-service (demonstrating communication strategies and use of comm-memory books), 1 X 1-hour staff motivational system in-service (CAN honour roll - basically they got treats for adhering to completion of self-monitoring forms)	3 hours face-to-face training; additional time being supervised not specified.	Intervention (not including consent phase) ran for 17 weeks. Training & and implementation ran for 9 weeks. First 3-4 weeks were spent observing the facilities, gathering consent. Next, "Weeks 1 - 4" (i.e. baseline) were used to assess the social environment & completed baseline measures. Week 5 = communication-memory book skill in-service (occurred as some point during the week), Weeks 6 - 9 = h…	Inservice materials are available on request - will provide more insight re: scripting.	Not specified	Training facilitated by a psychologist (health professional)	Not specified - appears that program was delivered similarly across sites	Not specified
							2) Computer-assisted behavioural observation system (CABOS): Hardware and Software	A software evaluation system - recordings of CNAs behaviour was synchronized with the internal time clock and controlled a software routine. Recordings of interactions had to be at least 5 minutes in length. Computer would analyse recordings and determine: nonverbal presence of staff, verbal interactions, verbal content, disruptive behaviours. (would code the data).	Analysis of maintenance data indicated that there were significant main effects of group for total amount of staff speech, F(1,41) 5.20, p .03 (Figure 4), and positive statements by either staff or resident (i.e., positive verbal interactions), F(1,41) 5.83, p .02 (Figure 5). Intervention group CNAs maintained a higher rate of speech with residents during care, and there were more positive statem…	See above.
							3) Motivation System - recording engagement	Licensed nurses were responsible for overseeing intervention without researchers present	Across the five nursing homes, a total of 55 written feedback letters regarding CNAs’ skill performance were distributed. Fifty-eight percent of these letters were positive; 42% were negative. The number of supervisory training sessions conducted with 20 LPNs ranged between two and four. One hundred percent of LPNs reached a criterion of 80% correct performance in their accuracy of CSC recording …	Data reviewed at post-intervention phase
							4) Mini Mental State Exam (residents only)	The MMSE, a measure of global cognitive ability, measures orientation, immediate and delayed recall for words, attention and concentration, language, and praxis	Not reported.	Unspecified when data was collected - presumably baseline and post intervention
							5) Functional Independence Measure (FIM) (residents only)	Measures levels of independence for the resident	Not reported.	Unspecified when data was collected - presumably baseline and post intervention
	24	Come Talk With Me	Bourgeois MS; Dijkstra K; Burgio LD; Allen RS. (2004). Communication skills training for nursing aides of residents with dementia: the impact of measuring performance. Clinical Gerontologist, 2004;27: 119-138	Dementia	Residential Aged Care	Therefore, the purpose of this study was to investigate the effectiveness of specific components of a communication skills intervention program and the amount of training effort required to teach and maintain each skill for 3-4 months post-training	1) Communication Skills Checklist (CSC)	Measures the nursing aides effective and ineffective communication skills and instructions.	Results of the ANOVAs show significant main effects of group in overall communication skills score on the CSC	Administered at 3 intervals: Baseline (4-week duration), at post-training (4 weeks after training), and follow-up (3 months post training)	The specific training proce-dures are detailed in a communication skills training manual (availablefrom the authors). Training began with a 1-hour didactic inservice forNAs in the treatment groups; pre-/post-knowledge tests of the trainingcontent were administered the day of and 1-week post-inservice. Thisknowledge test consisted of three written vignettes of common resi-dent-focused problem scen…	Nursing staff (specifically, nursing aides) working in residential aged care facilities in the USA	Training delivered face-to-face. Combination of group-based and individual 1:1 sessions in RACFS	n = 126 (nursing aides in RACF); n = 125 (persons living with dementia in residential care)	Residents received: a personalised 12-page laminated memory book (including bibliographical information, orientation, and daily schedule information). Formatting in book was communication accessible (large font, time new roman, open sentences, line drawings illustrating the statement, and photos). Other training materials: notebooks provided to all staff following in-service with details of topic…	Training delivered face-to-face. Combination of group-based and individual 1:1 sessions in RACFS	1 x 2 hour in-service (demonstrating communication strategies and use of comm-memory books), 1 X 1-hour staff motivational system in-service (CAN honour roll - basically they got treats for adhering to completion of self-monitoring forms)	3 hours face-to-face training; additional time being supervised/ receiving ad-hoc training from RA or LPNs not specified - would vary as these were individualised. Paper states that additional sessions were delivered as needed, until the nursing aides reached crtierion for the training re: their communication skills.	See above.	1:1 sessions had variable scripting (depending on the coaching/feedback required for each NA). In-service had set scripting.	Not specified	Training facilitiated by a psychologist. Individualised training was then conducted by the RA with each nursing aides for as many sessions as required to attain training criterion on the skills.	Number of additional 1:1 training sessions (with RA) varied based on how much extra support Nas needed to reach criterion.	Use of a supervision checklist by both LPNs and the RAs when completing obserations & subseuqnetly providing feedback (consistentcy in ad-hoc training)
							2) Observations of interactions between nursing aides and residents with dementia	5-minute care interactions were recorded, reviewed and analysed by research assistants. Coded using a computer-based system (social interactions, activity, location, and restraint use)	Analysis of maintenance data indicated that there were significant main effects of group for total amount of staff speech, F(1,41) 5.20, p .03 (Figure 4), and positive statements by either staff or resident (i.e., positive verbal interactions), F(1,41) 5.83, p .02 (Figure 5). Intervention group CNAs maintained a higher rate of speech with residents during care, and there were more positive statem…	At baseline and post-treatment phases (pre and post)
17	25	Adaptation of: 'On-The-Spot' Training	Williams, Kate; Gurr, Birgit. (2016). I'll be back in a minute: an initiative to improve nurses' communication with acute stroke patients. British Journal of Neuroscience Nursing, 12(4):192-196. Doi: 10.12968/bjnn.2016.12.4.192.	Stroke	Hospital Acute	"The primary aim of the training was to improve nurses' confidence and ability to provide effective, flexible and person-centred communication, therefore improving the quality of care."	1) Feedback questionnaire (7 questions)	Assessing confidence of communicating with stroke patients on the ward & modifying communication for their care.	The findings suggested that this training resulted in a statistically significant improvement in confidence in communication abilities. Thematic qualitative analysis suggested that nurses reported learning in line with the aims of the training.	Question 1 was administered immediately before training ("Rate out of 10 how confident you currently feel about communicating with patients"), questions 2-7 administered immediately after training	This nurse communication training builds on previous CPT work by Dendle and Gudd (2015). A tailored education presentation covering: 1) cognitive and language difficulties that could affect communication; 2) adapting communication in a patient-centred way; 3) Physical positioning during communication; 4) Non-ambiguous use of language.	Nursing staff or healthcare assistants (working on a hospital stroke ward)	face-to-face small group settings	n = 31 care staff (nurses, healthcare assistants)	Prezi educational presentation; tablet (presentation delivered to nursing staff on tablet)	Training delivered in hospital stroke ward (exact area unclear - paper does state that, "nurses were approached at the nursing station on the stroke ward, away from patients, and asked if they had the time to take part and would like to do so")	1 x 30 minute training session (Prezi presentation & included case-base discussions - however, duration of case discussions and group discussions unclear); feedback questionnaire (duration unclear); Short solution-focused or ‘top-up’ meetings were arranged where nurses requested further advice about particular interactions with patients (duration unclear)	Not specified.	Training was delivered in a single day (per participant - excluding follow-up meetings). However, in order to train as many participants as possible, training sessions took place between Feb to July 2015.	Unclear to what degree Prezi had scripting vs trainer lead scripting.	Not specified.	Not specified.	Not specified.	(Loosely related to fidelity) A regular designated time would have been ideal for follow-up sessions but this was not considered possible by managers because of service constraints. Instead, staff were encouraged to approach the nurse trainer (who was available one day a week) to arrange a time to meet as and when needed following training.
18	26	TANDEM train-the-trainer program (MultiTANDEM) & TANDEM project	Franzmann J; Haberstroh J; Pantel J. (2016). Train the trainer in dementia care. A program to foster communication skills in nursing home staff caring for dementia patients. Gerontol Geriatr, 49(3):209-15. doi: 10.1007/s00391-016-1041-1	Dementia	Residential Aged Care	Accordingly, the TANDEM train-thetrainer in dementia care program had three goals: (1) train program participants to act as multiplicators for the TANDEM concept in their respective work environments, (2) supervise their first training sessions with colleagues, and (3) compare outcomes that measure caregivers’ mental stressors at work, social competence, and occupational mental stress to those of…	1) SALSA (a German instrument)	Measures (mental) stressors and resources in the work environment	Significant differences between groups (intervention and control) post training - intervention group demonstrated decreased rates of stress.	Administered: pre-training, post-training (at 4 weeks) and at a 6 month follow-up period.	As part of the train-the-trainer program, participants first took part in a multiplicator workshop that qualified them to further develop, deliver, and evaluate TANDEM training modules to foster specific social competencies in dementia care. Later, they were supervised by trained psychologists during their first communication skills training sessions with their team members as participants in the…	Nursing and caregiver staff from residential care facilities	Article reports both train-the-trainer and actual training. Actual training was facilitated face-to-face by 'champion' (Multiplicators)	n = 116 geriatric nurses/caregivers (from 14 different nursing homes)	Materials not specified.	Training delivered in person at residential facilities	Not specified.	Not specified.	Not specified.	Not specified. Will need to acquire the manual for further information on this.	Not specified.	"Multiplicators" all had backgrounds in nursing (two social workers and four registered nurses)	Not specified.	Not specified.
							2) The social comptence in dementia questionnaire (SOKO Dementia) (author-developed)	Measures social competence in interacting with persons with dementia, team members, and relatives.	Participants in the intervention group demonstrated greater increase (more social competence) than control group. Changes continued to be held/get better at 6 months post.	Administered: pre-training, post-training (at 4 weeks) and at a 6 month follow-up period.
							3) Occupational Mental Stress BHD (measures work-related mental stress)	Measures work-related (occupational) stress	Rather, as expected, there were significant differences in the assessment of work-related mental stress between the intervention and control groups when post- and followup test scores of program participants were compared.	Administered: pre-training, post-training (at 4 weeks) and at a 6 month follow-up period.
	27	TANDEM Communication Training for Caregivers of People with Dementia	Degen, C.; Frankenberg, C.; Meyer-Kühling, I.; Wendelstein, B.; Knebel, M.; Pantel, J.; Zenthöfer, A.; Rammelsberg, P.; Andrejeva, N.; Schröder, J. (2022). Communication skills in nursing home residents with dementia: Results of a prospective intervention study over 21 months Zeitschrift für Gerontologie und Geriatrie, 2022;55:27-31	Dementia	Residential Aged Care	A standardized training of communication skills for professional caregivers can stabilize communication capacity and reduce depressive symptoms in nursing home residents. These effects are likely sustainable and could be demonstrated 21months postintervention. This study further explores the MultiTANDEM(plus) intervention (train the trainer to improve communication with residents with dementia) .…	1) Communication Capacity (CODEM)	(resident specific)Assesses communication capacity in nursing home residents. A 10 minute video recording is captured and reviewed by a trained psychologist, who examines verbal and nonverbal components of communication.	On follow-up after 21 months communication capacity as measured on all CODEM scores remained stable in the intervention group but declined in control home residents.	Administered pre (at baseline) and post training, over a 21 month period.	A standardized training of communication skills for professional caregivers can stabilize communication capacity and reduce depressive symptoms in nursing home residents. These effects are likely sustainable and could be demonstrated 21months postintervention. Overview of modules: Session 1: What is dementia? Fundamentals of presentation: media, methods, and social forms. Session 2: Communication…	Professional caregivers (nursing staff working in managerial capacities)	6 Modules, delivered twice per week. Unclear if these are face-to-face (however could assume so?)	n = 24 (professional caregivers who completed the train-the-trainer component)	Materials not specified (however overview of madules is available)	Not specified.	MultiTANDEMplus - Training sessions lasted 6 hours with approximately 2 training sessions per week.	Total of 6 sessions (delivered twice per week) - so runs for approximately 3 weeks for train-the-trainer training (total of 36 hours training); plus 3 hours of questions and evaluation of acquired techniques …. To total of 39 hours.	Not specified.	Will need to acquire the manual for further information on this.	Not specified.	Does not state who trained the multiplicators	Not specified.	Not specified.
							2) Severity of dementia (global deterioration scale GDS)	(resident specific) Severity/progression of dementia	For both control and intervention groups, severity of dementia increased over time (21 month period) - however scores between intervention and control groups differed significantly.	Pre and post (baseline vs post intervention)
							3) Barthel Index - Activities of Daily Living	(resident specific) Looks at participation and functioning in ADLs	Nil significant change recorded.	Pre and post (baseline vs post intervention)
							4) Geriatric Depression Scale - 15 item version	(resident specific) Looks at overall depressive symptoms	Depressive symptoms remained stable in intervention group, whilst deteriorated in control group (who received no communication training intervention) - significant differences between groups at follow-up	Pre and post (baseline vs post intervention)
19	28	Dementia Collaborative Coaching (a communication coaching intervention)	Douglas NF; Browning S; Claypool K. (2023). Preliminary Evidence for Dementia Collaborative Coaching. Am J Speech Lang Pathol Sep 2023;32(5):2146-2157	Dementia	Residential Aged Care	Communication strategy coaching to support CNAs who care for PLWD has not been widely studied overall. The primary purpose of this study was to obtain preliminary data from routine providers for a communication coaching intervention, Dementia Collaborative Coaching. The secondary aim of this study was to assess the acceptability, appropriateness, and feasibility of the intervention according to t…	1) Self-perceived Knowledge & Efficacy (SPKE)	(Completed by CNAs and SLPs) Assesses the self-perceived knowledge and efficacy of CNAs to use external memory aids to support communication with PLWD	Significant difference between pre and post scores for the CAN group. Increase in scores for SLP group between pre and post measures, however this was not significant.	Administered at baseline, and post-training	Dementia Collaborative Coaching is a six-session weekly evidence-based communication coaching intervention developed by experts to improve communication in person-centered dementia care (Bourgeois, 1992, 1993, 2014; Bourgeois et al., 1997, 2004). All sessions are designed to be delivered in about 15 min and directly incorporate the knowledge and experiences that the CNA has as the primary direct …	CNAs (working with residents living with dementia)	face-fo-face individual coaching	n = 12 (CNAs), n = 15 (SLPs, however 9 dropped out, so 6 participated fully)	See table 1. Materials include: handout of communication strategies; hearing aide batteries, aided listening device, glasses cleaner, storage for hearing aids/glasses (as needed), signs, reminder cards, other external memory aids, handout of positive communication approach, activity materials (that are tailored to the PLWD that the CNA is supporting), handout of embedded routines	Senior nursing facilities (SNFs)	SLPs (to become coaches) received a 1 hour online training session. CNAs (group of interest) recevied: 6 x 15 minute sessions (delivered weekly), over a 6 week period (however sessions ranged from 5 to 45 minutes, with a mean length of 16 minutes)	1.5 hours of training ("coaching") (however this varied depending on participant!)	6 week duration (weekly intervention)	Flexibility in delivery of sessions, depending on the PLWD that the CAN is supporting. This influences scripting.	Changes in content based on resident being supported	Designed to be delivered by a SLP with a CNA and PLWD in a senior nursing facility setting	Flexibility in delivery of sessions, depending on the PLWD that the CAN is supporting. This influences scripting.	Treatment fidelity was not formally assessed during this project; however, based upon SLP notes from treatment manuals, sessions and certain aspects of sessions were skipped as evidenced by crossing out of part of the session or a note next to part of a session reading, “unable to complete.” Future study is recommended to further tease out what are core components of the intervention and what can…
							2) Cohen-Mansfield Agitation Inventory (CMAI)	(Looking at symptoms of PWDs) A rating scale to record behavioural and psychological symptoms of PLWD - these are verbal or physical actions that cause disruption or distress in the care environment	Significant improvements, suggesting that behavioural and psychological symptoms of PLWD improved.	Administered at baseline, and post-training
							3) Acceptability of Intervention Measure (AIM), Intervention Appropriateness Measure (IAM), and Feasibility of Intervention Measure (FIM)	(Completed by CNAs and SLPs) Examining the perceived acceptability, appropriateness, and feasibility of the intervention being implemented.	SLPs rated the intervention as slightly more feasible, acceptable and appropriate than the CAN group.	Administered at baseline, and post-training
20	29	Supported Conversation for Adults with Aphasia (SCA)	Kagan A; Black SE; Duchan FJ; Simmons-Mackie N; Square P. (2001). Training volunteers as conversation partners using "Supported Conversation for Adults with Aphasia" (SCA): a controlled trial. J Speech Lang Hear Res, 44(3):624-38. Doi: 10.1044/1092-4388(2001/051).	Aphasia	Community Setting	"This study was designed to investigate the efficacy of SCA, with the primary aim of determining the feasibility of training volunteer conversation partners andthe secondary aim of assessing the impact of such training on those with aphasia."	1) Measure of Skill in Providing Supported Conversations for Adults with Aphasia	(Conversation Partner Specific) This measure examines the skills of the conversation partner in acknowledge & revealed the competence of adults with aphasia	The difference between experimental and control group on post-training scores was significant	Pre & post training (exact timings not specified)	The following research questions were asked:1. Do volunteers trained in SCA score higher than un-trained volunteers on a “Measure of Supported Con-versation for Adults with Aphasia” in the areas of(a) acknowledging competence and (b) revealingcompetence? (primary question)2. Do adults with aphasia attempting to converse scorehigher when doing so with trained volunteers as op-posed to untrained vo…	Volunteers at an aphasia community centre	Face-to-face training in medium-sized groups (approx 10 per group)	n = 80 (40 dyads; 20 in control, 20 in experimental)	Tripod-mounted video recording camera (with microphone attached); written and pictographic resource materials and magazines (for the interviews); training manual & module materials (will need to access manual for specific information)	Study was conducted at the Pat Arato Aphasia Centre (community based agency that relies on professional trained volunteers to support PWAs)	One-day workshop (approx 5.25 hours content total); Hands-on session post-training (1.5 hours)	Workshop contained: Conceptual/motivational module (1.25 hours); a technical module (2 hours); an integrative role-play (1.5 hours); an evaluation exercise (.5 hours). Post-training Hands-on session (completed in a two week period) approx 1.5 hours	Unclear how spread out the training was. Appears that participants completed an interview, then two weeks after the training, and then the hands on session two weeks after that. Unclear when follow up interview occurred.	Workshops followed pre-determined script.	Not specified.	Workshop & hands-on session delivered by Speech Pathologist (qualified health professional)	Not specified.	Raters who observed dyad interviews were blinded (does this count?)
							2) Measure of Participation in Conversation for Adults with Aphasia ((M)PCA)	(PWA Specific) This measure examines the level of participation of the person with aphasia in two areas: 1. interaction (social connection) and 2. transaction (exchange of content related to information, opinions, or feelings)	Significant difference between experimental and control group on post-training scores (trained versus untrainedvolunteers respectively)	Pre & post training (exact timings not specified)
							3) Interviews/videotaping of dyads	To track and document communicative interactions and use of strategies	A larger proportion of control subjects than ex-perimental subjects did the same or worse the secondtime around.	Initial "interview" of dyads conducted approx two weeks prior to training; readministered post training.
	30	Adapted from: Supported Conversation for Adults with Aphasia (SCA)	van Rijssen, Maren; Veldkamp, Marloes; Meilof, Leonore; van Ewijk, Lizet. (2019). Feasibility of a communication program: improving communication between nurses and persons with aphasia in a peripheral hospital. Aphasiology, 33(11):1393-1409. Doi: 10.1080/02687038.2018.1546823	Aphasia	Hospital Inpatient	This study aims to evaluate the feasibility of developing and introducing a Communication Program which focuses on improving communication between nurses and persons with aphasia in a peripheral hospital setting.	1) Communication Skills Checklist	Had a dual purpose - 1. Helped nurses remember and use the communication skills taught, 2. function as a registration checklist for how often the nurses used the communication skills.	Nurses seldom made use of the developed tools to support communication interactions, and adopted a few strategies (but not many): slower RoS, shorter sentences, non-verbal communication, and standing on unimparied side.	Data set inconsistent - unclear at what intervals nurses were encourgaed to fill out the checklist	A blueprint of the Communication Program (CP) was developed by two speech and language therapists (SLTs) on the participating SU based on Kagan’s Supported Conversation for Aphasia (SCA)- model (Black et al.,2001). The content, layout and readability of the CP was then assessed by a group of experts. This group of experts included two SLTs with a Master- degree who work on the participating SU, a…	Nursing staff working at peripheral hospital (both acute and rehab wards) (training delivered to four different groups/in four instances)	Face-to-face delivery of training (unclear if small or large group based setting)	n = 46 (nursing staff)	Will need to access training manuals for further information - unclear what materials were required for simulation tasks.	Study was conducted at the hospital (both training and subsequent focus groups)	1 X 2.5 hour training session (comprising of 3 modules: 1. education, 2. communication skills & role-play/simulation, 3. Additional questions.	150 minutes total for training	Training delivered in a single day, follow-up measures delivered four months post training (so 16 weeks total)	Lecture = high scripting. Will need to access manual for additional information on degree of scripting for Modules 2 and 3.	Not specified.	Training provided by two SLPs (hospital staff) and a lecturer (profession unspecified)	Not specified.	Not specified.
							2) Barriers and facilitators questionnaire	Explored barriers and facilitators towards implementation of the training program and organsiational change	The majority of nurses felt they knew enough about the program to use it (34/40). Also, most nurses felt motivated to use the program (36/40). According to the nurses, main barriers to using the CP would be changing their old routines (13/40), fitting the program into daily practice (17/40), time limitations (34/40) and lack of resources (13/40).	Administered pre-test (prior to training) and post-test (four months after training)
							3) Feasibility Questionnaire	Would capture the attitudes of the nurses towards the training program.	All nurses (40/40) were satisfied about the CP (40/40) and intended to use it (40/40). Most nurses found that this program provided them with new insights in the care and management of patients with aphasia (31/40). Some nurses doubted whether the CP would be sustain-able on their SU (9/40) and 50% of the nurses doubted whether they would have enough time to implement the CP	Administered pre-test (prior to training) and post-test (four months after training)
							4) Focus Groups	Explored nurses' perceptions of the training	All nurses reported that the program took too much time to apply. One nurse stated that she had not learned anything new during the training session, although the others could not relate to this. All nurses werevery satisfied about the training session and asked that the training session were repeatedperiodically. The role-play sessions in particular were evaluated as valuable. In general, nurses…	Post-training (time post training not stated)
	31	Supported Conversation for Adults with Aphasia (SCA)	Kagan, Aura. (1998). Supported conversation for adults with aphasia: Methods and resources for training conversation partners. Aphasiology, 12(9):816-830. Doi: 10.1080/02687039808249575	Aphasia	Community Setting	The purpose of this paper is to describe an intervention termed 'supported conversation for adults with aphasia' (SCA) - designed to reduce psychosocial consequences of aphasia.	N/A	N/A	N/A	N/A	The workshop focuses on severe aphasia for two reasons: first, this is the group generally requiring the full range of SCA techniques (in contrast to moderate and mild aphasia where less support is required); and second, conversation partners need to discover that it is possible to have conversations with severely aphasia adults who are often excluded from participating programmes, both tradition…	So far, programme has been delivered to both volunteers (at an aphasia centre) and health professionals (such as speech pathologists, social workers, and physicians)	Face-to-face delivery (small group-based format)	N/A	Visual stimuli such as Pictographic communication resource manual, thematically organised pictographs, instructional videos, strategy handouts, pens and papers, role-play scenario cards, presentation materials, prompt/conversation cards.	N/A	1 day training workshop. Conceptual/motivational module: 1.25 hours; Technical module: 2 hours; Integrative Role-Play: 1.5 hours; Evaluation Exercise: .5 hours.	5 hours 15 minutes (total training activities)	"1 day basic level workshop"	High scripting - manual contains "extensive instructional text"	Not specified.	"The instructor is required to be a speech-language pathologist, who has had extensie experience with SCA"	Not specified.	Not specified.
	32	Supported Conversation for Adults with Aphasia (SCA)	Rayner H; Marshall J. (2003). Training volunteers as conversation partners for people with aphasia. Int J Lang Commun Disord, 38(2):149-64. Doi: 10.1080/1368282021000060308	Aphasia	Community Setting	The study aimed to evaluate whether training changed the volunteers’ knowledge about aphasia and their interactions with aphasic people. It also explored whether changes in the volunteers were matched by improved participation of the aphasic people in conversation.	1) Measure of Skill in Providing Supported Conversations for Adults with Aphasia	Volunteer's ability to acknowledge and reveal the competence of the person with aphasia - ensuring the PWA can express and understand themselves. (0 to 4 Likert scale) Video recordings of dyad interactions to determine if SCA training improved communicative interactions between dyads.	In summary, mean ratings of videos 1 and 2 were the same, indicating a stable pretraining performance and no practise effect. After training (video 3), there was a significant improvement in the ratings. This was well maintained, since there was no significant difference between the third and fourth assessment. Nil significant difference between results of comparisons between video 1 and 2, and a…	Recorded at four different intervals (during the club meetings in adjacent paediatric clinic rooms - two prior to training in Weeks 1 to 4; third immediately after completion of the course in weeks 8 - 9 ; and at the maintenance measurement phase - 9 to 10 weeks post training)	The course aimed to improve (1) the volunteers’ understanding of the nature of aphasia, (2) the volunteers’ knowledge about communication strategies to use with aphasic people and (3) the skills of the volunteers in supporting aphasic people in conversation. An additional aim was to increase the aphasic subjects’ participation in conversation.	Training delivered to volunteers from an aphasia group.	Face-to-face delivery of training	n = 6 (volunteers from an aphasia group); n = 6 (volunteers with aphasia to form the dyads with volunteers)	Materials included handouts (further information not specified) and presentation ("overheads"), instructional videos, clips of the presenter conversing with a PWA, quotations from research about persons with aphasia, conversation stimulation props (e.g. pen and paper, maps, pictures, etc adapted from Kagan),	Training provided at community centre to aphasia support group volunteers	3 X 3 hour sessions (delivered in the morning), delivered over two weeks	Total of nine hours training (delivered over three sessions)	18 weeks total	High scripting for SCA approach	Not specified.	Speech pathologist (certified health professional)	Not specified.	Not specified.
							2) Measure of Aphasic Adult's Participation in Conversations (M)APC	Measures the level of the PWA's involvement in the conversation & ability to exchange information (0 to 4 Likert scale). Again, used the dyad video recordings.	This suggested that there was a parallel increase in the volunteers’ skills and the aphasic peoples’ level of participation.	Recorded at four different intervals (during the club meetings in adjacent paediatric clinic rooms - two prior to training in Weeks 1 to 4; third immediately after completion of the course in weeks 8 - 9 ; and at the maintenance measurement phase - 9 to 10 weeks post training)
							3) Factual Questionnaire	Measuring participant's knowledge and understanding post-training - participants asked to identify the characteristics of aphasia from a list of 13 symptoms.	In the first questionnaire, volunteers were asked to tick the characteristics of aphasia from a possible choice of 13. Before training, the mean score of the group was 7.66. After therapy it rose to 11.16, which was a significant improvement (t(5)=4.869, p<0.005).	Administered at start of week 6, and again at end of week 7 (pre and post training)
							4) Strategic Questionnaire	Measuring change in participant's knowledge and understanding post-training: A questionnaire that lists 28 strategies that could be used in conversation with aphasic people - volunteers were asked to tick helpful strategies on the list.	The analysis revealed a significant interaction of group by time (F(1, 14)=7.07, p<0.05). A simple main effects analysis showed that for the trained Milton Keynes volunteers there was a significant main effect of time, (F(1, 14)= 8.73, p=0.01). There was no such effect for the untrained volunteers ( p=0.43). Thus, the trained volunteers improved on the questionnaire at the second administration, …	Administered at start of week 6, and again at end of week 7 (pre and post training)
	33	A combination of Supported Conversation for Adults with Aphasia (SCA) and augmentative strategies from the KomHIT Programme	Hansen D; Kristensen LF; Christensen ME; Eriksson K; Thunberg G. (2020). 'They get the opportunity to say what is important for them': exploring staff's early perceptions of the implementation of a new communicative approach to patients with aphasia. Disabil Rehabil Jun 2022;44(13):3071-3080. Doi: 10.1080/09638288.2020.1853829	Aphasia	Hospital Inpatient	Implementing SCA and KomHIT was intended to increase staff knowledge about communicative rights, increase the use of augmentative communication strategies within the frames of inverisal seign, and help break down communication barriers between staff and people with aphasia.	1) Qualitative semi-structured interviews (group-based)	To gather the staff's views on communicating with patients with aphasia, the new communication approaches introduced (KomHIT and SCA), and involvement of PWAs in their own rehabilitation process.	Nil significant findings as qualitative study. Three main themes emerged from the analysis. Participants reported increased influence of patients with aphasia on their own rehabilitation process, as well as an increased focus on communication with patients with aphasia. Challenges included time restrictions and dilemmas in goal setting.	Six months post the implementation of KomHIT and SCA at the hospital.	The SCA and the KomHIT programmes were considered to complement each other well in a new approach to communication with patients with aphasia. Both programmes teach partner strategies and AAC, however SCA has its main focus on partner strategies while KomHIT’s main focus is on AAC-strategies. Furthermore, SCA is primarily aimed at patients with aphasia, while KomHIT is aimed at patients with comm…	Training multidisciplinary staff across two wards (working in a neurorehabilitation centre, including nurses, health-care workers, medical doctors, OTs, PTs, cleaning assistants, neurospychologists, SWs, dieticians, and the hospital priest)	Face-to-face delivery of the training.	n = 70 (MDT staff who attended introductory KomHIT, and of those n = 15 - 18 attended the KmoHIT mentor course); n = 195 (total employees from Ward A - 100 - and Ward B - 95 - who completed SCA); n = 6 completed the semi-structured interviews.	KomHIT materials: Lecture slides/introductory presnetation materials; pictographic materials (unspecified). SCA Materials: Accessible materials for staff to use when a PWA was admitted (e.g. pictographic pain scales, yes/no boards, pens and paper); handouts for the staff; lecture/presentation materials, video vignettes of doctor-patient interactions.	Training provided at the hospital (exact location unclear)	KomHIT introduction course: 3 hours total. KomHIT mentor course: 3 hours total. SCA course: 2 X 3 hour Modules (with two weeks between to practice new skills).	KomHIT total time: 3 - 6 hours (or 180 to 360 minutes depending on if the staff member completed the mentor program). SCA training: 360 minutes total.	SCA: Two week break inbetween two workshop sessions to allow time for generalisation/skill practice and consolidation. KomHIT: One-off training session (half-day delivery). Focus group interviews were conducted six months after the implementation of KomHIT and SCA.	Will need to access KomHIT manual for further information. High degree of scripting for SCA approach.	Not specified.	Both KomHIT and SCA were delivered by speech pathologists (KomHIT developer and 2 SCA-certified SLPs)	Not specified.	Not specified.
	34	Supported Conversation for Adults with Aphasia (SCA)	Kagan A; Simmons-Mackie N; Victor JC. (2018). 'The Impact of Exposure With No Training: Implications for Future Partner Training Research. J Speech Lang Hear Res, 61(9):2347-2352. Doi: 10.1044/2018_JSLHR-L-17-0413	Aphasia	Community Setting	"This study was designed to investigate the efficacy of SCA, with the primary aim of determining the feasibility of training volunteer conversation partners andthe secondary aim of assessing the impact of such training on those with aphasia."	1) Measure of Skill in Supported Conversation (MSC)	(Conversation Partner Specific) This measure examines the skills of the conversation partner in acknowledge & revealed the competence of adults with aphasia	Eight of 20 partners were rated lower on acknowledging competence, and six of 20 partners were rated lower in the category of revealing competence after the control condition. That is, 40% of volunteer partners were poorer social communicators after exposure to aphasia, and 30% were rated poorer at exchanging messages after exposure to aphasia.	Videos of dyads were recorded twice (pre and post training)	In this study, the experimental group received SCA, whereas the control group received 'exposure' to people with aphasia. See original Kagan publication for information regarding the program's contents, aims, modules and key teachings. Positive outcomes of training for both the trained volunteers and their partners with aphasia were reported; however, there was an unexpected finding in relation t…	Volunteers at an aphasia community centre	Face-to-face delivery of the training.	n = 80 (40 dyads; 20 in control, 20 in experimental)	Tripod-mounted video recording camera (with microphone attached); written and pictographic resource materials and magazines (for the interviews); training manual & module materials (will need to access manual for specific information)	Training/study conducted at an Aphasia Community Centre (they also recruited volunteers for the study through here)	One-day workshop (approx 5.25 hours content total); Hands-on session post-training (1.5 hours)	Workshop contained: Conceptual/motivational module (1.25 hours); a technical module (2 hours); an integrative role-play (1.5 hours); an evaluation exercise (.5 hours). Post-training Hands-on session (completed in a two week period) approx 1.5 hours	For a single participant, training was completed in a single day, with follow-up session/practice session at some point after that. Although unclear when this was. Also unclear how spread out the training was. Appears that participants completed an interview, then two weeks after the training, and then the hands on session two weeks after that. Unclear when follow up interview occurred.	Workshops followed pre-determined script.	Not specified.	Workshop & hands-on session delivered by Speech Pathologist (qualified health professional)	Not specified.	Not specified.
							2) Measure of Participation in Conversation (MPC)	(PWA Specific) This measure examines the level of participation of the person with aphasia in two areas: 1. interaction (social connection) and 2. transaction (exchange of content related to information, opinions, or feelings)	… some participants with aphasia in the control condition received lower ratings after the training period when participating in conversations with control volunteers	Videos of dyads were recorded twice (pre and post training)
	35	Adapted version of Supported Conversation for Adults with Aphasia (SCA)	Jensen, Lise R.; Løvholt, Annelise P.; Sørensen, Inger R.; Blüdnikow, Anna M.; Iversen, Helle K.; Hougaard, Anders; Mathiesen, Lone L.; Forchhammer, Hysse B. (2014). 'Implementation of supported conversation for communication between nursing staff and in-hospital patients with aphasia. Aphasiology, 29(1):57-80. Doi: 10.1080/02687038.2014.955708	Aphasia	Hospital Acute	An implementation project is described in which supported conversation foradults with aphasia (SCA™) was adapted for use at a large hospital stroke unit. Theproject aims were (1) to develop a procedural guideline for interdisciplinary staff tocommunicate with in-patients with aphasia, (2) to develop an interdisciplinary trainingcourse and educate all staff members, and (3) to make available a set…	1) An adapted version of the Aphasia Institute of Toronto Kowledge of Aphaia Questionnaire (KAQ)	Used to evaluate changes in staff's self-evaluated knowledge of aphasia and communicative behaviour in relation to patients with aphasia.	Questionnaires from 31 nursing staff members showed that they rated their understanding of aphasia higher after the workshop and they perceived communication to be less frustrating for the patient. Changes were also noted in the types of strategies they used.	Administered pre-training (one to two weeks beforehand), and post-training (3 to 8 months post-training workshop)	The overall goal of the implementation project was that communicative needs of patientswith aphasia would be acknowledged and accommodated with techniques and tools whichwere recognisable to the patient across staff members from all professions. The primary aimwas to develop a local guideline shared by interdisciplinary staff for communication with in-patients with aphasia. Local guidelines are s…	Nursing staff at a large hospital (both registered nurses and nursing assistants)	All training was delivered face-to-face, in person (group size varied depending on stage)	Stage One: n = 8 (nursing staff from 4 wards); Stage Two: n = 25 (nursing staff); Stage 3: n = 8 (nursing staff); Stage 4: N = 30 (nursing staff from 4 wards)	SCA materials depended on stage of the research: Video vignettes, pictographics, lecture materials, role-play scenarios, handouts with strategies, Danish translations of the resource booklets (with visuals for PWAs), communication guidelines (developed in Stage three).	Training provided at the hospital (exact location unclear)	As this was a step-wise trial, amount/frequency of the CPT varied. Stage One: 2 X 3 hour trainings (separated by two weeks); Stage Two: 2 Day Workshop in SCA (hours/minutes not specified); Stage 3: NOT TRAINING - Communication guideline development. Stage Four: 1 day workshop, delivered four times to 20 persons at a time.	See column prior.	Entire study occurred over 8 month period.	Highly structured script for SCA workshops.	Not specified.	Training & qualitative interviews completed by Speech Pathologist (with training in the SCA approach and interview techniques)	Delivery of SCA varied depending on step in the overall project.	Not specified.
							2) Qualitative interviews with participants	To explore the general perceptions and experience of nurses and nursing assistants who had been trained in the SCA method.	In the interviews, the nurses described feeling more confident about their ability to communicate with patients, more certain about establishing understanding with patients, and more willing to initiate conversations about complex topics. Difficulties with using tools and techniques were attributed to shortage of time, picture tools being too complex, and patient symptoms	Interviews took place 1 to 8 months following the delivery of the SCA training workshops.
	36	Based on Supported Conversation for Adults with Aphasia (SCA) - named "Communicating with People with Aphasia in Healthcare Contexts"	Power E; Attard MC; Lanyon LE; Togher L. (2023). 'Efficacy of online communication partner training package for student healthcare professionals. Int J Lang Commun Disord Sep 2023;(). Doi: 10.1111/1460-6984.12947	Aphasia	University Setting	To investigate the potential effectiveness and acceptability of a brief, two-part introductory Supported Conversation for Adults with Aphasia (SCA™)- based CPT package, delivered to a sample of students across a diverse range of healthcare disciplines.	1) The Aphasia Attidues, Strategies and Knowledge (AASK) Survey	Measured participants' knowledge of aphasia, facilitative communication strategies and attitudes towards persons with apahsia.	Statistically significant gains were demonstrated from pre- to post-module completion. Between the end of the module and the end of the workshop, some gains were maintained and oth-ers showed further statistically significantly improvements.	Administered at 4 different time points: 1. Pre-training, 2. Following the module, 3. Following the workshop, 4. And 6 weeks post trainign.	Based on SCA™ (Kagan,1998), content areas comprised: (1) knowledge of aphasia and how aphasia can impact healthcare; (2) facilitative strategies for communicating with people with aphasia; and (3) attitudes towards communicating with people with apha-sia. The facilitative strategies address the SCA™ tenets ‘acknowledging competence’ (creating respectful interac-tions) and ‘revealing competence’ (…	Both undergraduate and post-graduate student healthcare professionals from a major Victorian university.	All training was delivered online (asynchronous learning module and online workshop via Zoom)	Initially, n = 236 enrolled into the training course, but onlt n = 106 completed all outcome measures at the subsequent timepoints.	Materials included: Online Module Book (based on CPT) - written information with text and video demonstrations. Workshop delivered using Microsoft PowerPoint. "No handouts or manuals were provided to participants."	Training provided online, via Zoom.	Online SCA training included: 1 x 50 minute module; 1 x 60 minute workshop.	Total of 110 minutes training.	Not specified.	Highly structured script for SCA workshops & no flexibility to online module - scripting as-is.	Pilot version of the training was provided to 16 students to ensure materials were suitable for students.	Training provided by experience SLP (who has experience working with adults with acquired neurogenic communication disorders)	As the training workshop were presented live to a diverse set of participants across 13 sessions, facilitator flexibility was allowed in relation to the degree of time spent on each section and the order of content provided within the 1-h timeframe. Time spent on each section was dependent to a degree on the number and nature of questions asked and discussion occurring	The design and reporting of the intervention componentsof the study and training fidelity were based on the TIDieR checklist (Hoffmann et al.,2014) and are outlined in Table B1 in Appendix B. Specifically: video recordings were captured, chat function saved, independent rater completed a fidelity checklist while viewing the workshops (elements of the workshop and time spent working through the el…
							2) Participant feedback survey	Explored the acceptability of training, from the perspective of the participants.	Summarizing the open-ended response section indicated students valued the relevance of the training, learning about aphasia and strategies to apply, and having videos and discussion to engage with. Regarding suggested improvements, participants wished to learn more about aphasia and other communi-cation impairments and apply newly learnt knowledge in the form of more detailed skills practice with…	Administered once, following the completion of the training.
	37	Based on Supported Conversation for Adults with Aphasia (SCA) - named "Communicating with People with Aphasia in Healthcare Contexts"	Power E; Falkenberg K; Barnes S; Elbourn E; Attard M; Togher L. (2020). 'A pilot randomized controlled trial comparing online versus face-to-face delivery of an aphasia communication partner training program for student healthcare professionals. Int J Lang Commun Disord, 55(6):852-866. Doi: 10.1111/1460-6984.12556	Aphasia	University Setting	To conduct a pilot randomized controlled trial with student healthcare professionals comparing (1) an online aphasia CPT program, (2) a F2F CPT program and (3) no program (control group) on outcomes relating to attitudes and knowledge of aphasia	1) The Aphasia Attidues, Strategies and Knowledge (AASK) Survey	Measured participants' knowledge of aphasia, facilitative communication strategies and attitudes towards persons with apahsia.	A significant difference existed for the AASK survey pre-post-change scores between the online, F2F and control groups (χ2(2)=20.038,p=0.000). Post-hoc analysis revealed that, compared with the control (Ctrl) group, participants in both the online and F2F groups had significantly higher knowledge of aphasia(Online versus Ctrl:p=0.000; F2F versus control:p=0.002), knowledge of facilitative strateg…	Surveys were administered at two timepoints: immediately before training (pre-test) and immediately after training (post-test).	The aphasia CPT program addresses three principal content areas: (1) knowledge of aphasia and its impact on healthcare; (2) facilitative communication techniques for aphasia; and (3) attitudes towards communicating with aperson with aphasia. The facilitative communication techniques focus on the constructs of ‘acknowledging competence’ and ‘revealing competence’ (Kagan 1998).Techniques for acknow…	Undergraduate OT students from a NSW university.	Depending on group, training was wither delivered in-person, online, or not at all (control group). All training was delivered in a group based setting (however online students completed training at an individual desk in a computer lab)	n = 30 (first-year undergraduate OT students)	PowerPoint presentation, video demonstrations/vignettes, SCA materials such as doctor-patient interaction videos. No handouts or manuals were provided to the students.	Training provided on computers at Uni lab. Training provided in lecture theatre for in-person OT participants.	Aphasia CPT program for both training conditions: 45 minutes. 15 minutes for additional outcome measures.	1 hour total.	Per participant, all research activities completed on the same day.	Highly scripted - to ensure groups recevied comparable training.	No adaptations or tailoring of content occurred during the study.	Training provided by SLP with 4 years clinical experience.	No adaptations or tailoring of content occurred during the study.	Although there are some inherent, unavoidable dif-ferences between F2F and online training (e.g., thepresence of an audience during F2F training), steps were taken to ensure uniformity of training and treat-ment fidelity across and within the training conditions. A uniform manualized approach was used to struc-ture the content and its order of delivery in both the F2F and online aphasia CPT progr…
							2) the Interactions with Disabled Persons Scale (IDP)	Explores attitudes towards persons with and without disabilities (used in combination with the AASK data)	Not reported?	Surveys were administered at two timepoints: immediately before training (pre-test) and immediately after training (post-test).
	38	Based on: Supported Conversation for Adults with Aphasia (SCA) vs. online training for CPT	Heard R; O'Halloran R; McKinley K. (2017). 'Communication partner training for health care professionals in an inpatient rehabilitation setting: A parallel randomised trial. Int J Speech Lang Pathol Jun 2017;19(3):277-286. Doi: 10.1080/17549507.2017.1290137	Aphasia	Hospital Inpatient	The purpose of this study is to determine if the E-Learning Plus communication partner training (CPT) programme is as effective as the Supported Conversation for Adults with Aphasia (SCA) CPT programme in improvinghealthcare professionals’ confidence and knowledge communicating with patients with aphasia.	1) Participant Self-Rating of Confidence	Measures participants' percevied confidence when communication with patients with aphasia	No significant difference between two interventions - suggesting similar effectiveness. Both intervention groups showed stat sig increase in confidence over time.	Completed two weeks before training, and completed immediately post training, and 3-4 months after training.	The SCA intervention:The SCA intervention was conducted by the third author in a staff training room onsite. This author had been trained by The Aphasia Institute in Toronto, Canada (Aphasia Institute, 2016a) to deliver this training and hardcopies of the Aphasia Institute training resources, which included a PowerPoint presentation and roleplay materials. The Aphasia Institute SCA work-shop can …	Healthcare professionals working on an inpatient rehab ward.	Depending on group that participant was assigned to, training was either delivered entirely in-person (SCA), or part online & part in-person (E learning).	n = 48 (healthcare professionals working in inpatient rehabilitation)	SCA: PowerPoint Presentation, role-play materials and stimuli cards, visuals and pictograph resources. E-Learning: Online materials (theoretical information delivered in online 30 min module), Aphasia - Imagine Life without Words video, video vignette demonstrations, role play materials/stimuli cards,	Not specified - presumably at the hospital?	For SCA: 2 Modules, 90 minutes in length. For E-Learning: 1 X 30 minute online module; 1 X 60 minute face-to-face module/workshop.	SCA: 180 Minutes training total. E-Learning: 90 Minutes training total.	E-Learning: All participants completed the workshop within two weeks of completing the 30 minute module. 2 week duration. SCA: Also two week duration.	High scripting for both reported programs.	Not specified.	Delivered by SLP (with SCA experience/training and Aphasia Instiute training for E-Learning)	Based on the facilitators prior experience, the SCA program was divided into two 90 minute modules (even though the aphasia institute recommends that they are 45 minutes each in length).	Not specified.
							2) Participant self-rating of Knowledge	Participants' percevied knowledge of aphasia	Not reported?	Completed two weeks before training, and completed immediately post training, and 3-4 months after training.
							3) Test of Knowledge of Aphasia	Participants' actual knowledge of aphasia.	No significant differences between the Intervention groups. Stat sig increase in knowledge for both groups.	Completed two weeks before training, and completed immediately post training, and 3-4 months after training.
	39	Adaptation of Supported Conversation for Adults with Aphasia (SCA)	Wilkinson, Louise; Sheldrick, Tracy; O'Halloran, Robyn; Davenport, Rachel. Addressing the challenges of clinical education. Journal of Clinical Practice in Speech-Language Pathology 10// 2013;15(3):120-124	Aphasia	University Setting	The objectives of the workshop were to: reflect on the impact communication impairment can have on health care delivert and life participants for people with communication disabilities; apply effective communication skills; build confidence conversing with PWAs; understand and describe approprite communication strategies.	1) Informal student reflections	Reflections can inform future planning of CPT delivery as part of curriculum.	Students reported that workshop was a highlight of their introductory practice to working with adults with acquired language disorders. Students were excted to 'connect' what their day to day work may look like. Overall, positive feedback from students on the program.	Reflections gathered from students at the end of the academic year.	"A full day workshop was developed based on the SCA training"	Delivered to speech pathology students	Group-based face-to-face training of up to 20 to 25 students.	Up to 25 students (exact number not stated)	Not specified.	Delivered to SLP students on placement at the Royal Talbot Rehabilitation Centre	Introduction: 30 mins, Part 1 Workshop: 90 minutes, break for 10, Part 2 of workshop for 90 mins. Tour of rehab facility: 30 minutes. Experiential session for 60 minutes, reflections for 30-45 minutes.	360 minutes total.	One day workshop/training.	High scripting for all modules/components of the SCA program.	Not specified.	Delivered by SLP who is a qualified trainer	Not specified.	Not specified.
							2) Questionnaires Regarding Knowledge & Confidence	Gathers information re: percevied knowledge and confidence conversing with someone with aphasia	Unable to report findings (due to scope of the research questions)	Administered both before and after the workshop.
	40	Adaptation of Supported Conversation for Adults with Aphasia (SCA) - titled "Transdisciplinary Intervention in Stroke Patients"	Coelho de Matos MDA; Pinheiro AR; da Costa IMM; Alvarelhão J. (2023). Communication and swallowing training of stroke-specialized health professionals using transdisciplinary knowledge in a patient-actor scenario: A case report. Int J Lang Commun Disord. . Doi: 10.1111/1460-6984.12966	Stroke	University Setting	To describe the design, implementation and evaluation of a post-acute stroke multidisciplinary team training using patient actors in a simulation approach	1) Five-point scale questionnaire gathering participant 'reactions' to the program	Gathering information from the participants on the program content, teacher quality, and organisation (so bascially explored global satisfaction, and if the program met the intended initatives).	All the participants considered that the programme objec-tives were relevant or genuinely relevant, and 85.7% (n=12) expressed that the topics covered contributed to achieving this objective and were deeply addressed. Most participants (n=12, 85.7%) revealed that the programme’s dynamic, rhythm and scenario setting were excellent. The median of global satisfaction was 4.5 and the mode was 5. Whet…	Completed once, following the completion of the whole two day workshop/training course.	Day 1 Afternoon Session: Regarding the afternoon session, the goal was to raise awareness among professionals in the stroke multidisciplinary team about the appropriate selection of strategies to facilitate communication with patients with communication impairments (speech and language) following a stroke. By the end of this second session, participants could, in the presence of someone with a st…	Delivered to MDT from stroke units (7 persons per cohort/team)	Training delivered in-person, small-group setting at a Simulation Lab.	n = 14 (MDT professionals from stroke acute care units - a physician, a neurologist, an SLP, an OT, a PT, a rehab nurse, and a psych).	Materials included 4 X PowerPoint Presentations and Simulation activities	The Simulation Lab at the Health School of the University of Aveiro.	Days were broken into halves. In the morning: 1.5 hour theoretical session, and then simulation/practice session. Then repeated in the afternoon. For the Communication Module: 45 minutes PPT, 45 minutes Simulation 1, 45 minutes for another PowerPoint Presentation, 45 minutes for simulation 2.	Total of a two day training course. (Day 1: Communication; Day 2: Swallowing). Communication & Posture Module: 30 Minutes total. Communication Module: 180 minutes (3 hours). So 3.5 hours total.	6 months total duration (for those completing post-course evaluation). Training itself was a 2 day process.	High scripting for theoretical lecture content.	Not specified.	Training developed and delivered by a speech pathologists and physiotherapist (development had input from the whole MDT)	Not specified.	Not specified.
							2) Knowledge Tests (four different tests - per topic area - author designed)	Assessed the participant's perceived knowledge of the area/topic that they learnt about.	Before the programme’s start, for the ‘Communication’ topic, the median score for each question was 43% for those transmitted during the sessions and 46% for those not included as content. After the end of the programme,the median for questions related to contents approached in the training raised to 61%, and for questions that were notdirectly approached fell to 39%.	Administered before the topic area, and again following the completion of the theory lecture & patient simulation session.
							3) Post-course evaluation	To assess the transfer of training skills to the workplace environment	Most of the participants (n=8, 57.1%) had the opportunity to employ the training skills in their work environment, while some (n=5, 35.7%) experienced hindrances, and one (7.1%) did not have the chance to use it. The main barriers identified were the ‘need for additional training’, the ‘lack of time’ or ‘the lack of opportunities’ (Table3).	Participants were invited to complete the evaluation 6 months post the course
	41	Adaptation of Supported Conversation for Adults with Aphasia (SCA)	Nielsen, Annesofie Ishøy; Jensen, Lise Randrup; Power, Emma. (2023). Meeting the confused patient with confidence: perceived benefits of communication partner training in subacute TBI. Brain Injury 02// 2023;37(3):208-221. Doi: 10.1080/02699052.2022.2158224	TBI	Hospital Inpatient	This study aims to explore health professionals’ perceived benefits of implementing Communication Partner Training (CPT) using Supported Conversation for Adults with Aphasia (SCA™) in a subacute rehabilitation setting with patients in post-traumatic confusional state (PTCS) after TBI.	1) Pre & Post Survey Tool (Self-determined questionnaire)	Gathers information re: participants' percevied experiences working with patients with TBI/PTCS (resulting in communication difficulties) - understanding of percieved impacts of SCA on available communication tools and strategies, as well as communication effectiveness and benefits to patients in PTCS.	Participants’ perceived confidence and self-assessed ability to communicate with patients in PTCS significantly increased after CPT (p = 0.006). While participants still experienced communication challenges, they reported using CPT-related tools and strategies in their interactions. Participants found they could apply strategies to improve patients’ comprehension of information and to confirm the…	Administered 1. At the time of PICF/advert being circulated (prior to training), and again at 2. 7 months post training, following completion of follow-up 2.	For people with moderate-to-severe aphasia in chronic stages after stroke, Supported Conversation for Adults with Aphasia (SCA™) is a well-described, efficacious approach to CPT (17,18). The SCA™-method has been developed for train-ing family members and volunteers to encourage conversation with people with aphasia. The SCA™-method has also been tested with health-care clinicians in hospital sett…	Delivered to MDT on subacute rehab unit (those working with TBI patients)	Training delivered in groups of no more than 20 persons. Face-to-face format.	n = 104 participants (staff at a subacute rehab unit)	SCA: PowerPoint Presentation, role-play materials and stimuli cards, visuals and pictograph resources, video vignettes. Some materials were translated to Danish.	Not specified - presumably at the hospital.	1 X 3 hour SCA training session; 2 X 1 hour follow-up meetings	3 Hours total for training (to get all the staff through, SCA courses were run 6 times); 5 hours total including follow-up.	7 Months total including follow-up survey (one day training)	Highly structured script for SCA workshops - to ensure consistency in information provided across the six identical sessions	Some resources translated to Danish for the staff.	Training delivered by 2 SLPs with extensive experience in SCA and working with TBI populations.	Minor adaptations were made to address the population of confused patients after TBI. However, due to the early stage of recovery and severe disability in relation to communication, including language, the focus on aphasia as a model for communication difficulties was maintained to address areas of challenge for clinicians in helping patients to both understand/comprehend, and clini-cians express…	Not specified.
							2) Anonymous evaluation survey	To evaluate acceptability of the 3-h SCA™- training and to gain knowledge of participants’ immediate perception of the meth-od’s relevance to their clinical practice, participants were asked to provide an anonymous evaluation immediately after the training.	Overall, these evaluations were positive with clini-cians finding the training (lecturing, role plays practicing new skills with immediate feedback provided, materials, videos) satisfying and relevant to their practice. Some requested more directly recognizable examples, preferably from the unit. This implementation need was included in the following interventions.	Immediately after the training.
	42	Communicate Access Improvement Project (CAIP) (adaptation of: Supported Conversation for Aphasia training)	Simmons-Mackie NN; Kagan A; O'Neill Christie C; Huijbregts M; McEwen S; Willems J. (2007). Communicative access and decision making for people with aphasia: implementing sustainable healthcare systems change. Aphasiology, 21(1):39-66. Doi: 10.1080/02687030600798287	Aphasia	Hospital (unspecified)	"This project aimed to improve communicative access to information and decision-making for people with aphasia within three healthcare systems (e.g. acute care, rehabilitation, long-term care) by increasing team members' knowledge of and skill in providing communicative supports and by facilitating the implementation of facility-specific communicative access goals"	1) Observational Checklist	On-site focused observation within each programme for approximately 2 hours - initially intended to identify communication strategies and resources used by staff. However, later changed to observe physical aspects of facilities, get familiar with settings, verify staff descriptors of general procedures.	Due to change, did not report on findings.	Before training, after training, and after the 4-month follow-up.	"Two-day training. Each team participated as a group in a 2-day programme based on Supported Conversation for Aphasia (SCA) training methods. Training included: 1. Information about aphasia, 2. Hands-on experience in using supported conversation, focussing on access to information and decision-making for people with aphasia, 3. Brainstorming about access issues within their facilities, 4. Selecti…	Training delivered to allied health professional teams across 3 different wards/facilities (acute, rehab, long-term care) - note, they were NOT all at the one facility.	Face-to-face training (group based - delivered to whole teams)	Acute care team (n = 11), rehab team (n = 15), long-term care (n = 11)	Observational checklist, videos. See Kagan for the manual/information on SCA materials.	Training provided across three hospitalteams (acute care, rehabilitation, long-term care)	2 x days of training (exact hours not specified). Ad hoc post-training support and follow-up (occurred for four months, but total duration not specified)	2 days training, four month ad-hoc follow-up period (as needs basis)	Approximately four months (16 weeks)	SCA - set script for interventionist	Not specified.	Speech pathologist (certified health professional)	Allegedly can be modified, although not stated how/if anything was.	Not specified.
							2) Individual interviews with managers and SLPs in the teams (conducted by project SLP)	Open-ended discussion with team members. See appendix A for information. - thoughts on experience, training, perceptions of aphasia.	Team demonstrated improved knowledge of aphasia and communicative support strategies. Changes in perceptions of communicative access.	Before training, after training, and after the 4-month follow-up.
							3) Focus groups	Open-ended discussion with each team. thoughts on experience, training, perceptions of aphasia.	Team demonstrated improved knowledge of aphasia and communicative support strategies.	Before training, after training, and after the 4-month follow-up.
	43	Adapted from SCA: Certified Nursing Assistant Training Program (Bergen Community College) X Adler Aphasia Centre	Welsh JD; Szabo GB. (2011). Teaching nursing assistant students about aphasia and communication. Semin Speech Lang, 32(3):243-55. Doi: 10.1055/s-0031-1286178	Aphasia	Community Setting	This feasibility study of an education program that includes people with aphasia as educators aims to improve nursing assistant students’ knowledge of aphasia and awareness of supported communication strategies while also examining the experiences of participants with aphasia. This preliminary study suggests that explicit aphasia and communication training delivered in this format has positive le…	1) Aphasia & Communication: Pre-Program Survey (author developed)	Examining knowledge of aphasia pre and post training	Nil descriptive stats performed. At the start, 50% of the respondants correctly answered the T/F questions. Immediately after, 82.8% answered correctly.	Immediately before training.	Supported Conversation for Adults with Aphasia (SCA)5 is an established method to improve communication between people with aphasia and various communication partners. Benefits of this type of communication partner training are seen after training of family caregivers,6 community volunteers,5 and volunteers conversing with people with aphasia in nursing home settings.	Delivered to nursing assistant students	Face-to-face delivery of information. Group sizes ranged from 7 to 10 students.	n = 262 nursing assistant students	Presentation materials, group discussions, videotaped examples, integrated questions ans answers. Printed handouts were also provided to the participants.	Delivered at the Bergen Community College (community based setting)	1 X 75 minute session. Additional 15 minutes for students to complete pre test and post test measures.	90 Minutes total	One-off CP training (delivered to a participant on a single day)	Highly structured script for SCA workshops - to ensure consistency in information provided across all sessions	Not specified.	Training was delivered by a speech pathologist and two persons with aphasia.	Not specified.	Not specified.
							2) Aphasia and Communication Program Evaluation	To gather participant feedback about the delivery and content of the training program.	Students rated statements about the session on a Likert scale, ranging from 1 (strongly disagree) to 5 (strongly agree). After participating in the 75-minute session, 97.2% of participants agreed or strongly agreed that they had a better understanding of aphasia and its impact on an individual, 94.5% responded that they were aware of at least two strategies they could use when talking with a pers…	Completed by students on the completion of the program (immediately following)
							3) Aphasia & Communication: Post-program survey (author developed)	Examining knowledge of aphasia pre and post training	Nil descriptive stats performed. At the start, 50% of the respondants correctly answered the T/F questions. Immediately after, 82.8% answered correctly. Suggested knowledge improved.	Immediately post training.
							4) Structured Interviews with Copresenters with Aphasia	Nine of the 12 people with aphasia involved in this project participated in the structured interview about their experiences copresenting the session.	Copresenters had highly positive reviews of the experience. Copresenters enjoyed engaging with the patients. Some commented that they enjoyed educating the students and advocating for aphasia. Reported personal gratification with the process.	At the end of data collection for the CPT component of the study.
21	44	CommuniCare	van Rijssen M; Ketelaar M; Vandenborre D; Oostveen J; Veldkamp M; van Ewijk L; Visser-Meily JMA; Gerrits E. (2021). Evaluating communication partner training in healthcare centres: Understanding the mechanisms of behaviour change. Int J Lang Commun Disord, 56(6):1190-1203. Doi: 10.1111/1460-6984.12659 · Ref ID: 34370352	Aphasia	Hospital (unspecified)	The objective of this study was to identify the mechanisms of change as aresult of a Dutch CPT intervention, named CommuniCare, in order to evaluate and optimise the intervention.	1) Semi-structured Interviews with Participants	Gathering perspectives on the implementation of CommuniCare	Three themes were identified to describe the mechanisms of change that led to an increase in the use of supportive conversation tech-niques and tools. According to HCPs, (i) information, videos, e-learning modules, role-play, feedback during training and coaching on the job increased their psy-chological capabilities; (ii) information and role-play increased their automatic motivations; and (iii)…	Completed with 24 HCPs 1) Directly after CommuniCare Training; 2) Four months after training.	CommuniCare is an intervention targeted at HCPs and aims to improve communication with people with apha-sia by changing HCPs’ behaviours. HCPs are trained in using generic supportive conversation techniques in con-versations with people with aphasia. The target behaviourof CommuniCare is represented by an increase in the use of 25 supportive conversation techniques and tools in five domains: (i) …	Delivered to healthcare professionals	Both online and in-person delivery of training. In-person group-based setting of 20 to 65 participants (depending on the site)	n = 254 (healthcare professionals: neurologists, psychologists, physicians, physician assistants, geriatricians, nurses, PTs, OTs, SWs, dieticians and healthcare assistants )	Detailed outline of materials listed in figure 2. Materials include: e-learning Modules made in Articulate (theoretical content), video demonstration between SLP and PWA + between PWA and nurse, inforgraphic with 25 supported conversation techniques that HCPs can use, 10 role-play scenarios (5 where the PWA has something to communicate, 5 where the HP has something to communicate), "developed sup…	Delivered in 5 healthcare settings across the Netherlands and Belgium (mostly medical or geriatric rehabilitation centres)	1 X 15 minute e-learning module; 2 X 3 hour F2F training sessions (1 month between each). For HPs selected as coaches, additional: 1 X 1 hour training (learn to develop conversation tools); 2 hours per week for 4 months to develop tools.	Standard Training: 6.15 hours. Additional Coach training: 33 hours (so 39.15 hours if completing everything)	Communication Coaches: 4 months. CommuniCare Training: 2 months training; 4 months coaching on the job (time involved in this not specified). 6 months total.	Online Module = highly structured/nil flexibility. Will need to access manual for further information on follow-up training sessions.	Not specified.	Speech Pathologist /s (one to three based on group size) and a clinician researcher	Not specified.	Not specified.
22	45	Making Communication Access a Reality Program (Connect - the Communication Disability Network)	Brock, K.L.; Scharp, V.L.. (2020). 'Preparing student clinicians to reveal communication competence in people with aphasia: Are there more effective and efficient modalities for training clinical skills?. Evidence-Based Communication Assessment and Intervention 2020;14(3):160-166. Doi: 10.1080/17489539.2020.1765485	Aphasia	University Setting	To explore the effects of a 20 minute lecture targeting CPT on th communication behaviours of SLP students during conversations with individuals living with aphasia.	1) Measure of Skill in Supported Conversation (MSC)	(developed by Kagan) Has two main sub-scales: Acknowledging competence and revealing competence (0 to 4 scale)	Significant differences were found between the trained and untrained groups (higher MSC scores in the trained group for Revealing Competence - higher prop use and introduction of new concepts/ideas)	Pre & Post training (exact timings not specified)	All intervention activities were completed in a university clinic setting. Students in the trained group received a 20-min face-to-face lecture from a certified speech-language pathologist through Microsoft PowerPoint slides. The lecture targeted effective communication strategies for conversing with a PWA and included expla-nations of aphasia, impacts of aphasia, and communication strategies to …	Speech pathology students (assigned to either a training group or an untrained group)	Face-to-face delivery of training (university clinic setting - small group)	n = 38 (students) …. Conversation groups included 2-3 students and 1-2 PWA.	Lecture: Microsoft PPT slides. Conversations with PWAs: Props such as maps, calendars, and newspapers were provided to stimulate conversation.	Face-to-face delivery of lecture and of group-based conversation training.	Trained group: 1 x 20 minute lecture; 1 X 15 minute practice conversation session.	Total of 35 - 45 minutes (for trained group - Training + conversations)	"All training and data collection activites were conducted in a single morning per the study authors and were subsequently estimated to be completed in less than 4 Hours"	Lecture = high/standardised scripting.	Interactions with PWAs were completed in small 2-3 person groups for this study (provides students more confidence).	Training delivered by Speech Pathologist (allied health professional)	program was based on Connect materials - condensed info into a 20 minute lecture on strategies and aphasia.	Not specified.
							2) Measure of Participant in Conversation (MPC)	(patient specific) How effectively PWA exchange information with their partner	No significant differences between the Interactions or Transaction scores between groups.	Pre & Post training (exact timings not specified)
	46	Making Communication Access a Reality Program (Connect - the Communication Disability Network)	Lee, Jeslyn J.; Finch, Emma; Rose, Tanya. (2020). 'Exploring the outcomes and perceptions of people with aphasia who conversed with speech pathology students via telepractice: A pilot study. Speech, Language and Hearing, 23(2):110-120. Doi: 10.1080/2050571X.2019.1702241	Aphasia	University Setting	This pilot study aimed to explore PWAs’ perceptions of: (a) their communication confidence and self-esteem after communicating with speech-language pathology (SLP) students via telepractice as part of a CPT programme; (b) whether it is important for SLP students to converse with PWA; and (c) the suitability of using telepractice to facilitate these conversations.	1) Communication Confidence Rating Scale for Aphasia (CCRSA)	(patient specific) Assesses the communication confidence of PWA - 10 statement and the PWA rates their level of agreement with the statement.	Not statistically significant, however confidence did increase for four out of five participants.	Delivered pre and post the student conversation training.	Student CPT training: Prior tothe telepractice conversation, the students attended a 50-minute lecture about aphasia and communication strategies based on the programme developed by Connect–The Communication Disability Network (2011). Topics included what is aphasia, the impact of aphasia, what is a conversation, and effective com-munication strategies for getting the message in and out, and how …	Speech pathology students conversing with PWAs (practice conversations) via telehealth	Telehealth/teleconference interactions. Training delivered to students in-person (lecture style).	n = 5 (adults with aphasia); n = 33 (SLP students)	Student Lecture: Microsoft PPT slides. Telepractice Orientation: iPads, stable internet, eHab multi-media videoconferencing software. PWA training: Lecture materials (PPT slides adapted from Connect Conversation Partner Scheme).	Not specified - presumably at the university?	Student training: 1 x 50 minute lecture. PWA training (depending on experience): 4 x lectures (time unspecified) OR 30 minute prepatory course. All PWAs Tech Orientation: 15 mins.	Not specified for PWAs (information missing). Students = 60 minutes total.	For PWAs depended on experience (could have been for two - two and a half weeks or less). Not specified for students.	Lecture = high/standardised scripting.	Conversation Partner Scheme training differed depending on whether the PWA had prior experience with CPT (split into CPT-aware and new-to-CPT groups for lectures).	Speech pathologist delivered training to students; SLP	Program was based on Connect materials - condensed info into a 50 minute lecture on strategies and aphasia. Student Conversation training delivered via telepractice.	Not specified.
							2) Visual Analogue Self-Esteem Scale (VASES)	(patient specific) Measures the PWA self-esteem (rate their level of agreement with 10 statements)	No significant difference was found between the participant's total self-esteem score pre and post CPT.	Delivered pre and post the student conversation training.
							3) Verbal Questionnaire	(patient specific) Administered in a face-to-face format by an RA to the PWAs. Explored participant's perceptions of the programme using three close-ended questions and five open-ended questions.	All five participants felt that it was ‘very important’ for SLP students to have an opportunity to have a conversation with PWA.	Post Student Conversation block (one off instance of feedback)
	47	Based on Connect’s ‘Running A Conversation Partner Scheme’ program (Connect - Communication Disability Network)& "Running a Conversation Partner Scheme"	Finch E; Cameron A; Fleming J; Lethlean J; Hudson K; McPhail S. (2017). 'Does communication partner training improve the conversation skills of speech-language pathology students when interacting with people with aphasia? J Commun Disord, 68():1-9. doi:10.1016/j.jcomdis.2017.05.004	Aphasia	University Setting	"The aim of the current study was to examine the effects of communication partner training on the communication skills of speech-language pathology students during conversations with PWA."	1) Measure of Skill in Supported Conversation (MSC)	Video recordings of conversations between students and PWAs were analysed with the MSC. MSC rates the skill of the conversation partner on two scales: acknolwedging competence and revealing competence	The trained group received significantly higher MSC Revealing Competence scores, used significantly more props during the conversations, and introduced significantly more new ideas into the conversation than the untrained group. The trained group also used more gesture and writing to facilitate the conversation, however, the differences were not significant.	Video-recording obtained during interactions, and subsequently analysed.	The lecture about strategies to communicate effectively with PWA was based on the training program developed by Connect – the communication disability network in the United Kingdom (2007). The lecture lasted for approximately 20 min and was delivered face-to-face by a speech pathologist using Microsoft PowerPoint® slides and video examples. The lecture included information about what is a convers…	Students studying speech pathology	Face-to-face delivery of training (lecture) and then groups of 2-3 for conversation practice with PWA	n = 38 (SLP students - 19 = trained; 19 = untrained), n = 10 (PWA who had completed Conversation Partner Scheme training)	Materials included: PowerPoint slides & video examples, video-recording material, PWAs with training in Conversation Partner Scheme	Intervention was delivered in clinic rooms at the University of Queensland	1 X 20 minute lecture (re: communication disorders and strategies to support), 1 X approx 15 minute conversation with PWA	Approx 35 minutes to 1 hour	Completed in a morning session - "Conducted over a single morning"	Lecture = high scripting (PPT); Feedback = scripted based on evaluation form	Not specified.	Training delivered by qualified speech pathologist	Interactions with PWAs were completed in small 2-3 person groups for this study, to reduce anxiety for students (not much experience with PWA/patient interactions) & 1 hour lecture material compressed into 20 minute lecture	Not specified.
							2) Measure of Participation in Conversation (MPC)	(patient specific) Rates the PWAs social connection with the communication partner and their ability to exchange information	There was no significant difference in the participation of PWA in conversations with the trained or untrained groups according MPC Interaction or Transaction scores	Video-recording obtained during interactions, and subsequently analysed.
	48	Running A Conversation Partner Scheme’ (Connect—The Communication Disability Network)	Finch E; Lethlean J; Rose T; Fleming J; Theodoros D; Cameron A; Coleman A; Copland D; McPhail SM. (2020). 'Conversations between people with aphasia and speech pathology students via telepractice: A Phase II feasibility study. Int J Lang Commun Disord, 55(1):43-58. Doi: 10.1111/1460-6984.12501	Aphasia	University Setting	"To explore the feasibility (acceptability, demand, implementation, practicality, limited efficacy) of a conversation with a person with aphasia via telepractice as part of a CPT programme with speech pathology students. A secondary aim was to explore the effects of feedback from the people with aphasia (i.e., patient feedback) on students’ perceived confidence and proficiency in communicating wi…	1) Customised questionnaire	Explored: perceptions of the programme and conversation experience, confidence relating to communication with persons with aphasia, self-rated proficiency communicating with persons with aphasia, knowledge of communication strategies.	Students reported that they found the conversations to be a positive but challenging experience. Post-conversation, statistically significant increases were found in students’ self-rated confidence communicating with people with aphasia, proficiency at engaging in an everyday conversation and proficiency obtaining a case history (allp<0.001). There were no significant differences for these rating…	Completed by students before and after the conversations.	In line with several previous studies exploring the use of CPT with healthcare staff or students, the CPT programme in the present study involved two components (e.g., Cameron et al. 2015, Finch et al. 2017, Forsgren et al. 2017, Saldert et al. 2016). The first component was an education session (lecture), while the second component delivered subsequently was a practice component (conversation wi…	Students studying speech pathology	Face-to-face delivery of training (lecture material) and Telehealth/videoconferencing delivery of Conversation Partner Scheme (interacting with PWA)	n = 33 speech pathology students; n = 5 PWAs (part of the Conversation Partner Scheme)	Student Lecture: Microsoft PPT slides. Telepractice Orientation: iPads, stable internet, eHab multi-media videoconferencing software, desktop computers, telerehab clinic room/space. PWA training: Lecture materials (PPT slides adapted from Connect Conversation Partner Scheme).	Intervention was delivered on University campus and via teleconferencing (UQ clinics)	1 x 50 minute lecture (for SLP students); 1 X 10 minute PWA conversation + feedback	Student = 60 minutes total.	For students: Over 1 week (Lecture, one week break, PWA conversation).	Lecture = high/standardised scripting.	Not specified.	Delivered by Speech Pathologist (training) & Conversation Partner Scheme overseen by SLP.	Not specified.	"The programme was delivered as intended" - otherwise, nil other statement on fidelity.
	49	Based on "Connect - The Communication Disability Network's" CPT programme	Finch E; Fleming J; Cameron A; Lethlean J; Hudson K; Dassanayake S; McPhail SM. (2018). 'Is an educational lecture a critical component of communication partner training? Int J Speech Lang Pathol, 20(7):779-789. Doi: 10.1080/17549507.2017.1360940	Aphasia	University Setting	"The aim of this randomised controlled trial was to investigate the effects of including an educational component before a conversation with a person with aphasia compared to a conversation only."	1) VAS Confidence communicating with people with aphasia	A rating scale looking at confidence of students conversing with a person with aphasia.	The significant effect of time–point(inclusive of both groups) indicated that confidence was higher at the post-intervention assessment. The significant group by time–point interaction indicated that greater improvement in confidence occurred in the group that received the Full CPT programme in comparison to the Conversation-only group.	Measure administered pre & post training	The first group of students received a lecture about communication strategies for communicating effectively with people with aphasia and then participated in a conversation with volunteer people with aphasia(i.e. Full programme group), while the second group of students participated in a conversation with the people with aphasia without receiving the lecture about communication strategies (i.e. t…	Students studying speech pathology (both graduate and undergraduate students)	Face-to-face delivery of training and then groups of 2-3 for conversation practice with PWA	n = 38 (speech pathology students… n = 19 conversation only group; n = 19 full program intervention)	Materials included: PowerPoint slides & video examples, video-recording material, PWAs with training in Conversation Partner Scheme	Intervention was delivered in speech pathology clinic rooms at the University of Queensland	1 X approx 15 minute conversation with PWA; duration of lecture not stated (presumably 20 minutes?)	Not specified.	Completed in a single day	Lecture = scripted (PPT slides to guide discussion and built on existing CPT programme)	Not specified.	Training delivered by qualified speech pathologist (allied health professional)	Not specified.	Not specified.
							2) Knowledge evaluation (via open-ended questions)	Acquired knowledge - gathered from participants via open ended questions re: strategies and understanding of aphasia	The significant effect of time–point(inclusive of both groups) indicated that the number of strategies identified was higher at the post-intervention assessment.	Measure administered pre & post training
	50	Connect—Communication Disability Network “Making Communication Access a Reality” and “Running a Communication Partner Scheme” programmes.	Shrubsole K; Lin TJ; Burton C; Scott J; Finch E. (2021). 'Delivering an iterative Communication Partner Training programme to multidisciplinary healthcare professionals: A pilot implementation study and process evaluation. Int J Lang Commun Disord, 56(3):620-636. Doi: 10.1111/1460-6984.12618	Aphasia	Hospital Inpatient	To explore the outcomes and perceived feasibility, acceptability and potential effectiveness of an iterative CPT implementation intervention on multidisciplinary healthcare professionals’ communication with PWA	1) Measure of Skill in Supported Conversation (MSC)	Measures changes in participant's use of supported communication strategies (developed by Kagan) - it rates a CP's skill in acknolwedging (Part A) and revleaing competence (Part B). Administered by SLP - 10 to 15 mins of interaction between participant and PWA patient.	Group 1 showed no significant improvements in acknowledge or revealing competence. Group 2 did show significant improvement in both revealing and acknowledging competene.	Administered by the SLP both pre and post implementation period (after training) - approx 10 to 15 mins in length	The CPT programme used in the training session was adapted from the Making Communication Access a Reality programme (Parret al. 2008). The original course involves a 2-day practical programme designed to empower attendees to make their interactions and services accessible to people with communication disabilities. As part of the training, attendees engage in interactions with people living with c…	Staff (multidisciplinary health professionals) working on a subacute rehabilitation ward of a tertiary metro hospital in QLD.	Training facilitated face-to-face by SLP who was employed on the ward (unclear if in large or small groups)	n = 13 (MDT health professionals - n = 6 in Group 1; n = 7 in Group 2)	Materials for the training: Workbook containing communication strategies, presentation (PPT), video vignette examples, modified rating sheet (for written feedback from PWA to participant). Materials for implementation period: communication guideines, electronic communication resources on database at hospital).	Intervention was delivered face-to-face in hospital setting (workshop style, small group)	1 X 4 hour training session/workshop (2.5 Hours Education; 1 Hour Interaction session with volunteers with aphasia; .5 Hour Action Planning/recap of content)	Training: 4 hours total. Implementation + Training: Over 3 month period… 12 weeks (post training)	Training completed in a single day (4 hours), total implementation study ran for 3 month period.	2.5 Hour Educational session = high scripting.	Not specified.	Training 'facilitated' by an experience SLP (allied health professional)	Program was adapted - PWA conversation practice was completed in pairs of HPs for time effectiveness. Two day program was also condensed into 4 hour training workshop (due to time limitations)	Not specified.
							2) Behavioural determinants survey	Participant-completed measure (10 minute paper based). Based on the TDF and explores barriers and facilitators to communication.	Group 1 = no significant changes in any TDF domains. Group 2 = significant improvements in the domains of Skills, Environmental Context and Resources, Behavioural Regulation, and Beliefs about Capabilities.	Completed both pre and post implementation period.
							3) Organizational Readiness for Implementing Change (ORIC) survey	A paper-based survey was completed by participants to detrmine their perceptions of the organisation's readiness for change and whether this changed following an implementation period.	Group 2 = there was no difference, indicating that organisational readiness was relatively stable suring the second time period. Group 1 = approaching significance. Decrease in the perceived readiness for the organisation to implement communication access.	Completed both pre and post implementation period.
							4) Stakeholder Perspectives via focus groups	Conducted approximately 4 to 6 months post implementation with participants (facilitated by the SLP) - explored the acceptability and feasibility of the intervention and participant's perspectives of whether the intervention was effective.	Key findings: some participants wanted further demonstration and mixed feedback re: participant and volunteer session. Increased knowledge of strategies and self-awareness of communication skills, however, many felt that they didn’t have time to implement the new strategies/intervention.	Completed with participants approximately 4 to 6 months post implementation period.
	51	Connect - The Communication Disability Network	Horton, Simon; Lane, Kathleen; Shiggins, Ciara. (2016). Supporting communication for people with aphasia in stroke rehabilitation: transfer of training in a multidisciplinary stroke team. Aphasiology, 30(5):629-656. Doi: 10.1080/02687038.2014.1000819	Aphasia	Hospital Inpatient	"Here we aim to develop an understanding of causal mechanisms implicated in the transfer of SC training to day-to-day clinical practice. We focus on particular phenomena and processes, in the context of a post-acute rehabilitation unit and an MDT trained in SC. By examining the nature of the setting, staff perspectives, and the situated character of the action, we seek to further our understandin…	1) Focus groups and/or interviews	Aim of the interviews/focus groups was to gather information re: staff's experiences and perspectives of the training program and subsequent implementation	Three main themes: Time Constraints, Spaces & Events; Patient Factors. Patient Factors: staff stated that sometimes emotional or cognitive factors blocked their ability to converse with the patient. Underlying cognitive impairment was perceved as a major barrier to effective implementation of CPT. Space and Events: staff reported patients were often influenced by noise/distracted by their environ…	Conducted 1) After training, and 2) After the implementation period.	SC training (intervention site) was “basic level skill” (Simmons-Mackie,2014) based on amodel used by Connect—the communication disability network (McVicker et al.,2009), adapted to the local context (Simmons-Mackie et al.,2007) by drawing on the views and experiences of staff and people with aphasia (aphasia experts) developed through (separate) focus group discussions (Kitzinger,2006). The mode…	Health professionals working on a 24-bedded rehabilitation ward (nursing, PT, OT, SLP, healthcare assistants)	Face-to-face delivery of training to MDT.	n = 28 (across a range of health professional groups); n = 13 (persons with aphasia)	Materials: A pen inscribed with "supporting communication" (nudges); a pocket guide outlining key points from the training, a small communication resource, learning logs (completed monthly by staff, with self confidence reporting scales and relfective note sections).	Intervention was delivered face to face in mixed staff (MDT) groups at the hospital.	Training included: 1 X 2 - 3 hour workshop and 2 X F2F training sessions (30 min - 20 minutes practice; 10 minutes feedback) between PWA and HP.	Range: 180 mins to 240 mins (depending on length of initial workshop)	Training completed in a single day.	Initial workshop = high degree of scripting/structure.	Not specified.	Training facilitated by a Speech Pathologist	Not specified.	Not specified.
							2) Video-recordings of therapy and care sessions (completed by both patients and staff)	Trying to gather information on routine clinical practice and whether or not the training led to change in behaviours demonstrated by the staff.	Activity analysis of video data illustrates howsome mechanisms may be operating in practice, with evidence of rich use of interac-tional strategies and resources; a focus by staff on getting the work done; opportunitiesfor patient active participation or emotional support that are realised or not; strategiesfor aphasia-related trouble and repair sequences	Conducted 1) After training, and 2) throughout the course of the implementation period.
							3) Learning logs	Aim of the learning logs was to explore staff's percevied knowledge/learnings from the training and informal reflections on the implementation process.	Three main themes: Time Constraints, Spaces & Events; Patient Factors. Patient Factors: staff stated that sometimes emotional or cognitive factors blocked their ability to converse with the patient. Underlying cognitive impairment was perceved as a major barrier to effective implementation of CPT. Space and Events: staff reported patients were often influenced by noise/distracted by their environ…	Gathered from participants: 1) after training, and 2) during the course of the SC implementation period.
	52	Connect - The Communication Disability Network	Cameron, Ashley; McPhail, Steven M.; Hudson, Kyla; Fleming, Jennifer; Lethlean, Jennifer; Finch, Emma. (2017). 'A pre–post intervention study investigating the confidence and knowledge of health professionals communicating with people with aphasia in a metropolitan hospital. Aphasiology, 31(3):359-374. Doi: 10.1080/02687038.2016.1225277	Aphasia	Hospital (unspecified)	"The aim of this study was to investigate implementing a CPT programme in an Australian metropolitan hospital by training professionals and utilising PWA as a key component of the train-ing to facilitate“real-time” practical skill acquisition."	1) Communication Confidence Visual Analogue Scale (VAS)	Assesses clinician confidence communicating with someone with aphasia/comm disorder. 0 = Not at all confident, 100 = very confident	Statistically significant increase in confidence post workshop/lecture training.	Measure administered pre & post training	After completing the baseline pre-rating ofcommunication confidence, all participants completed the CPT (the intervention pro-gramme) based on the Connect—Communication Disability Network (2013)“MakingCommunication Access a Reality”and“Running a Communication Partner Scheme”pro-grammes. The intervention programme consisted of a 1-h lecture that discussed strategiesfor communicating effectively wi…	Health professionals working at a single tertiary hospital (nursing staff from rehab ward)	Face-to-face delivery of training	n = 52 (health professionals from various teams - allied health assistants, audiologists, dieticians, OTs, pharmacists, PTs, SWs, RNs)	Materials included: Communication ramps (such as pens and paper, newspapers, maps and pictorial supports), 1 hour lecture materials (containing communication strategies), evaluation tool/form for PWAs to provide feedback to HPs.	Not specified - presumably at the hospital?	1 x 2 hour workshop (containing 1X 60 minute lecture, 1 X 15-20 minute dyad interaction, pre and post measures)	2 hours (120 minutes total)	two hours delivered on the one (1) day	Lecture = high scripting (set presentation delivered by SLP)	Not specified.	Training delivered by qualified speech pathologist	Not specified.	Not specified.
							2) Participant knowledge of aphasia & communication strategies	Acquired knowledge - gathered from participants via open ended questions	There were some differences regarding the types of strategies reported on pre–post measures, which indicated improved awareness and application of skills learnt through the CPT programme…. Significance not stated (? Nil descriptive statistics performed)	Measure administered pre & post training
	53	Connect - the Communication Disability Network	Cameron A; Hudson K; Finch E; Fleming J; Lethlean J; McPhail S 'I've got to get something out of it. And so do they': experiences of people with aphasia and university students participating in a communication partner training programme for healthcare professionals. Int J Lang Commun Disord Sep 2018;53(5):919-928. Doi: 10.1111/1460-6984.12402	Aphasia	University Setting	"To gain an understanding of the experiences of PWA involved in the provision of CPT to health professional (HP) students. Also to investigate the experiences of HP students who participated in the CPT programme."	1) Focus groups/semi-structured Interviews	(patient specific) Seeking patient feedback on the CPT process and including PWAs in the dyads/feedback loops	Nil sig effects - Qual data… PWAs agreed that 1) it was good to raise awareness about aphasia & CPT/strategies to support persons with communication impairment, and 2) believed core messages about aphasia should be incorporated into CPT programmes, and 3) personal benefits to training others, but also benefitting/helping themselves.	Completed post-involvement in CPT programme (2 - 6 weeks) across two focus groups/semi-structured interviews (1 hour duration)	Training included a 60-min lecture about aphasia and strategies for effective communication with individ-uals with aphasia given by a qualified SLP. Working inpairs, trainees then completed a 15-min conversationwith volunteers with aphasia to practise the commu-nication strategies learnt. Volunteers with aphasia pro-vided ‘real-time’ and reflective feedback to the studentsregarding the conversati…	Health professional students (recruited through a university and enrolled in either an undergraduate or post graduate course… range of allied health backgrounds)	Face-to-face delivery of a lecture (60 minutes) and practice session with PWA (15ish minutes)	n = 8 (persons with aphasia), n = 77 (health professional students…. 49 SLP, 7 OT, 21 PT)	Not specified.	Training delivered in lecture/workshop format to students on the university campus	1 x 60 minutes (lecture - including over view of aphasia and strategies to support); 1 x 15 minutes (dyad practice between PWA and HP student); 1 hour group feedback session. PWA specific: 12 hours preparation (for PWAs over 6 week period - adapted from Running a Conversation Partner Scheme) & 1 hour interview of focus group	HPS: 2 hours and 15 minutes. For PWA actors: 13.5 - 15.5 hours (not specified)	For PWAs: 6 weeks (training themselves & then training HP students) + 2 to 6 weeks post-training for interviews. So 8 - 12 weeks (depending). For HP students: 2 hours 15 minutes (in one day)	Lecture = high scripting (set presentation delivered by SLP)	Not specified.	Training delivered by qualified speech pathologist	Not specified.	Not specified/specific to this study - a different student reports on quant outcome measures and potentially fidelity of CPT programme delivery
							2) Feedback session (whole-group 1 hour duration)	(health professional specific) To gather HP students' insight and experiences of the CPT training…. Topics discussed included: 1) Positive aspects or perceived benefits, and 2) negative aspects or ways in which training could be improved.	Overall, HP students reported positive experiences of the CPT. Reportedly enjoyed hands-on experience interacting with the PWA. Reported increased knowledge & that learning was consolidated through the CPT process. Students felt that the training increased their confidence, was a practical learning experience, and useful for future career opportunities. Students felt more people would attend trai…	Completed post-training in a large group-feedback session (SLP was facilitator and moderator to the session - different from SLP who provided lecture to reduce bias)
23	54	Hybrid Program: Connect X SCA	Cameron A; McPhail S; Hudson K; Fleming J; Lethlean J; Finch E. (2019). 'Telepractice communication partner training for health professionals: A randomised trial. J Commun Disord, 81():105914. Doi: 10.1016/j.jcomdis.2019.105914	Aphasia	Hospital (unspecified)	The aim of the present study was to determine whether face-to-face or telepractice (real time video-teleconference system) delivery of a communication partner training program was associated with greater improvements in confidence and knowledge of effective communication strategies among allied health professionals.	1) Author-developed questionnaire (self-completed)	Explored participants perceived confidence conversating with someone with aphasia, and communication strategies that they could employ to support them (open ended)	At baseline, there was no significant differences between groups in confidence ratings (median (IQR), face-to-face 48mm (32mm, 54mm), telepractice 43mm (29mm, 56mm)) or number of strategies identified (face-to-face median=4, IQR 3-5; telepractice median=3, IQR 2-4). At the post-intervention assessment, confidence was significantly higher (p < 0.001) for both groups (median (IQR), face-to-face 95m…	Administered pre and post training	The communication partner training intervention included a set 60-minute lecture delivered to the respective health professional groups, not individually. This was conducted face-to-face (face-to-face group) or via real time video-teleconferencing system (telepractice group) by the lead research speech-language pathologist (AC). The interventions were identical, except for the mode of delivery. T…	A range of health professionals from a metro tertiary hospital (including, dieticians, OTs, PTs).	Either face-to-face (n = 27) or telehealth (n = 28) delivery of training - all group based	n = 55 (27 F2F; 28 Tele)	SCA-based Lecture Materials included: Lecture slides/presentation, role-play scenarios, vignettes, "resources" to aid communication exchanges (detail re: resources unclear); recommendations for adapting communication strategies for online interactions. Dyad Interaction Materials: Pens, paper, maps, newspapers, pictographic scales and visuals, feedback tool from the Running a Communication Partner…	Training either located at hospital (exact location unclear) or deliveried online via telepractice.	All participants: 1 x 60 minute Lecture; 1 X 15-20 minute interaction between health professional and PWA.	Up to 70 to 80 minutes total	Single day delivery of training.	Highly structured script for SCA workshops.	Not specified.	Training was facilitated by n = 8 PWAs (had previously completed the Conversation Partner Scheme training) along with an SLP (who had experience in SCA CPT)	SCA materials were slightly adapted to be delivered online. For example, modifications to the communication strategies when conversing with someone over telepractice.	Not specified.
24	55	Training ContAct (A Dutch Communication Partner Training)	Nikkels A; Berns P; Neijenhuis K. (2023). Communication partner training for SLT students: Changes in communication skills, knowledge and confidence. J Commun Disord, 105():106366. Doi: 10.1016/j.jcomdis.2023.106366	Aphasia	University Setting	"The aim of the present study is to measure changes regarding students’ skills, knowledge and confidence as well as to evaluate Training Con-tAct from the student’s perspective. We hypothesized that Training Con-tAct has a positive effect on communication behaviour, which results in more successful conversations between SLT students and PWA. "	1) Observations of student's communication skills through video analysis	To assess students' communication skills (acknowledging, supporting, and checking). Students conversed with the same PWA pre and post training.	The students' supporting communication skills scores were significantly higher post-training.	Pre & Post video recordings	Training Con-tAct is a Dutch CPT for healthcare professionals aimed at behavioural change to improve the communication between healthcare professionals and PWA. The rationale for the training is that PWA should receive the same quality of care as people without aphasia, and communication barriers seem to be the key difference between these populations. The goal of the training is to improve both …	Training delivered to second year SLP students	Face-to-face training	n = 9 (second year SLP students from Rotterdam University), n = 2 (two men with aphasia were co-workers)	Training/workshop materials include: instructional videos, activities practising communication skills with other students/in conversation with PWA volunteers. Video recording material.	Training delivered to students in university setting	2 X workshops (1 X 3 hour, 1 X 2 hour, respectively), 60 minute focus group, timing of recording unspecified.	5 hours training, 1 hour focus group, unclear how long spent recording. Minimum 6 hours total.	Training (workshops and recording of interactions with PWA) occurred over two week period	Instructional videos (nil modification to scripting), unclear additional scripting.	Not specified.	Speech pathologist (certified health professional)	Not specified.	Not specified.
							2)Communicating with People with Aphasia Questionnaire (adapted from the Knowledge of Aphasia Questionnaire, Simmon-Mackie)	Self-reported knowledge & confidence questionnaire regarding communicating with PWA.	Significant difference recorded from pre-training to post-training across all questions.	Pre-post administration of the self-report questionnaire
							3) Focus group interview	Conducted to collect student perspectives on the communication training, and their feelings on communicating with PWAs.	Four themes: 1. Motivation for participating (personal affinity), 2. Content and Structure (well planned, organised, and informative), 3. Feedback of CPT (Areas for improvement: more time to solidify learnings, more feedback on newly learned skills), 4. Learning Experience (students enjoyed practicing with a PWA rather than a fellow student)	Post-training
25	56	Name of CPT not stated	Hickey, E.M.; Bourgeois, M.S.; Olswang, L.B. (2004). Effects of training volunteers to converse with nursing home residents with aphasia. Aphasiology 2004;18(5-7):625-637.	Aphasia	Residential Aged Care	"The goal was to increase the residents' utterances that were comprehensible to their conversation partners" … through the use of multi-modality communication training	1) Analysis of probe conversations between student volunteers and PWAs	unfamiliar judges (other undergraduate students) watched the recordings of the probe conversations twice. They then rated the effectiveness of communication skills used (six dimensions: comfort levels of participants(X2), amount of information conveyed, effectiveness of SVs communication behaviours, equity and turn taking, and topic maintenance	"Post-training conversations were rated significantly higher than the baseline conversations for all dyads on all six dimensions"	Pre & Post social validity ratings occurred	"Five steps: 1. general education, 2. identification of communication modalities in videotaped conversations of others (trained partners) interacting with the RAs, 3. SV self-evaluation of the use of multi-modality communication in videotape review of baseline conversations, 4. conversational practice of multi-modality communication with online feedback, and 5. conversational practice of multi-mo…	Training delivered to student volunteers, who were majoring in communication science and disorders (n = 4)	Face-to-face training	n = 4 (student volunteers), n = 2 (PWAS)	Training manual, data collection sheets, visual stimuli (for resident conversations) including newspapers, pencil and paper, a small atlas, five personalised communication cards, five categorical communication cards.	Two privately owned nursing homes	Not specified.	Training sessions delivered to student volunteers 3X per week	Training delivered over 5 week period (3 sessions per week, approx 15 sessions total)	Educational programme had set scripts	Not specified.	Speech pathologist (certified health professional)	Changes to personalised communication cards, otherwise nil adaptions stated.	"Adherence to treatment procedures was accomplished by use of a manual that described the steps of the programme and criterion behaviour for each step, a script for the general education programme, and data collection sheets for the dependent variables and training procedures"
26	57	"Supporting Communication for Access and Participation (SC Skills Training) (Hybrid of Connect X SCA)	Horton S; Clark A; Barton G; Lane K; Pomeroy VM. (2016). Methodological issues in the design and evaluation of supported communication for aphasia training: a cluster-controlled feasibility study. BMJ Open, 6(4):e011207. Doi: 10.1136/bmjopen-2016-011207 · Ref ID: 27091825	Aphasia	Hospital Inpatient	"To assess the feasibility and acceptability of training stroke service staff to provide supported communication for people with moderate-severe aphasia in the acute phase; assess the suitability of outcome measures; collect data to inform sample size and Health Economic evaluation in a definitive trial."	1) Measure of Support in Conversation (MSC)	measured the impact of training on staff supported communication skills (applied to 10 minute video recorded interactions of individual staff with volunteers with aphasia)	Note: study investigated the feasibility of using these measures. Authors felt that MSC was not feasible/the best measure to use in assessing communication skills, due to inconsistencies in training provided to assessors (reviewers of video content)	Pre-training & post-training video clips	Supported communication was provided to 70 stroke rehab professionals. "SC for aphasia training is a complex intervention, including: interacting components (e.g. staff training and subsequent skills-transfer to day-to-day practice), a range of behaviours required by those delivering (e.g. staff communication practices) and receiving (e.g. patient responses and behaviours) the intervention; a num…	Training delivered to stroke rehabilitation staff across two inpatient hospital sites.	Face-to-face training (small group setting)	n = 70 stroke rehab health professionals (excluding doctors). N = 20 patients with aphasia also recruited.	Slides/paper-based materials for 3 hour theoretical component.	Training delivered in an in-patient stroke rehabilitation setting	3 hours theory/training; 2 X 30 minute 1:1 experiential training sessions with a conversation partner trainer (PWA who was trained to train and would give feedback to staff on their use of resources and skills)	Total of 4 hours direct training	Training delivered in one day (one-off instance) to staff.	Theoretical session scripted however will need to access more information via manual for detail.	Not specified.	Conversation Partner Trainer was a PWA (had received prior training). Unclear who delivered 3 hour theoretical training.	Allegedly can be modified based on the needs of various clinical settings, however not specified in journal article how/if this occurred.	Not specified.
							2) Stroke & Aphasia Quality of Life Scale (SAQOL-39g)	Assesses change that might result from enhanced participation, and which patients might consider important in terms of quality of life and wellbeing	Some satistically significant changes for the intervention group noted (e.g. psychological and physical domains)	Administered at baseline, discharge and at 6 months follow-up (to patients)
							3) Communicative Access Measure for Stroke (CAMS3)	Measures patient satisfaction with staff communication in ways that might reflect the quality of support for patient engagement and participation	Some satistically significant changes between intervention and control group (e.g. were staff sensitive, did staff understand your frustration, did you get help to answer your questions?)	Administered only at patient discharge
							4) TOMS (aphasia) Impairment, Activity, Participation, and Well-being scores	To measure the impairment, activity, participation, and wellbeing of individual cases	Some significant differences between intervention and control group noted.	Collected at admission and discharge of PWAs
							5) EQ-5D-3L	Used to broadly assess health outcomes	[In terms of feasibility for measuring health outcomes] reasonable responses rates for EQ5D at baseline, discharge, and follow-up.	Administered at baseline, discharge and at 6 months follow-up (to patients)
27	58	Name not stated	Lin ML; Harmon TG; Scronce G; Jacks A. (2022). Effects of an Interdisciplinary Communication Partner Training Program on Student Learning. J Allied Health Summer 2022;51(2):110-115	Aphasia	University Setting	The purpose of the present study was to (1) determine if a CPT program can increase the knowledge and confidence of students with and without a communication disorders background and (2) investigate the differential effects of CPT on students from different allied health disciplines.	1) Student Participant survey	Gathered information re: background/demographic data, T/F questions assessing basic knowledge on aphasia, confidence rating on conversing with persons with aphasia, one open-ended question that asked students to list effective communication strategies (knowledge of comm strats).	All students reported increased confidence in communicating with PWA and were able to identify a greater number of appropriate communication strategies after the CPT than they could identify before the training. The SLP students demonstrated greater aphasia knowledge than the PT/OT students prior to training; only the PT/OT students reported increased knowledge about aphasia after training.	Administered pre and post involvement in the CPT session.	The CPT program took place in a single 2.5-hour three-part session. First, a SLP volunteer from a local aphasia group provided a 30-minute lecture about aphasia and explained effective communication strategies with PWA.[11] Examples of communication strategies mentioned during this presentation included those designed to help PWA receive language (e.g., using hand movements and gestures, using si…	University students studying allied health (OT, PT, SLP)	Face-to-face delivery of training and practice.	n = 36 students (18 SLP, 14 Physio, 4 OT)	Unspecified.	university setting - exact location unspecified.	1 x 2.5 hour CPT session (1 x 30 minutes lecture about aphasia from SLP volunteer; 1 x 45 mins of PWA describing their experience of living with aphasia; 1 x 45 minutes group-based sessions with PWA to practice conversation skills.	2.5 Hours total.	One-off session (delivered on a single day)	Unclear.	Not specified.	Training delivered by both SLP and person living with aphasia	Not specified.	Not specified.
28	59	IPE Interprofessional Education - Communication Sciences and Disorders Program	Gaeta, L., & Sharpp, T. (2023). Interprofessional education activity to improve communication with older adults. Gerontology and Geriatrics Education. doi.org/10.1080/02701960.2023.2239177	Hearing Impairment	University Setting	This study had two aims: 1) to evaluate the effec-tiveness (as measured by an increase in knowledge) of an interprofessional education activity with nursing and communication sciences and disorders students focused on communication with an older adult, and 2) to determine the impact of this activity on the attitudes of students working interprofessionally	1) An author-developed quiz (termed the Knowledge Assessment Questionnaire - KAQ)	Contained 6 questions, based on the case presented to students. This was a knowledge-based quiz (prevalence of HL, communication disorders, and communication strategies with older adults).	Statistically significant outcomes for both time and program. Therefore, student knowledge increased as a result of the training.	Administered pre and post the IP activity.	Activity focusses on hearing loss in older adults. "Prior to the scheduled activity, students were given the two pre-activity paper-based measures and a pre-reading assignment on hearing loss in older adults (Contrera, Wallhagen, Mamo, Oh, & Lin, 2016). The pre-reading article reviewed effective ways to communicate with and clinically manage older adults, including hearing technology (i.e., ampli…	University students studying either: 1. nursing, or 2. communication sciences (SLP)	Face-to-face case study activity	n = 92 (nursing or SLP students)	Materials included pre-reads, pre-activities, case-based scenario and questions, pencils and paper, lecture slides.	university setting - exact location unspecified.	1 x 50 minute session (main training session); unspecified time for pre-reading and pre-activity paper based measures (re: hearing loss and older adults)	1 x 50 mins; other activities unspecified.	Unspecified - not sure how far in advance the students recevied the pre-reads/pre-activities. Training itself is a one-off instance.	Case study = no modifications to scripting. Lecture = scripted; no modifications. Less structured for group-based discussions.	Groups consisted of two nurses and one SLP, with SLP student leading case study.	Two facilitators present: one was a nurse, the other was an SLP (both certified health professionals)	Not specified.	Not specified.
							2) The Interprofessional Attitudes Scale (IPAS)	Assesses the student's attitudes towards interprofessional education across 5 subscales: Teamwork, Roles, and Responsibilities; Patient-Centeredness; Interprofessional Biases; Diversity and Ethics; and Community-Centeredness	Nursing students had statistically significant improvements in attitudes towards working interprofessionally post training. Communication sciences students had statistically sig higher scores compared to nursing students.	Administered pre and post the IP activity.
							3) A post-activity evaluation	Gathered student feedback on usefulness of the activity, and determine how to modify the activity in future.	The first finding was that students expressed they were able to learn other perspectives through participation in the activity. The second finding was that participation in the activity demonstrated the clear need for understanding the different roles of healthcare providers in order to effectively collaborate.	Administered following the IP activity to solicit feedback
29	60	HearCARE Training (Hearing and Communication Assistance for Resident Engagement)	Palmer, Catherine V.; Mulla, Reem; Dervin, Elizabeth; Costigan Coyan, Kathleen. (2017). HearCARE: Hearing and Communication Assistance for Resident Engagement.Seminars in Hearing 05// 2017;38(2):184-197	Hearing Impairment	Residential Aged Care	This was a train the trainer program to improve hearing and communication support in ALFs. "The goal of the training program was to provide an individual with no back- ground in communication, hearing loss, and technology the needed knowledge to be an advocate for communication through strategies and device use in the assisted living facility." "The premise of the program is that an off-site audi…	1) Informal reflections by the communication facilitator (CF - designated hearing champion at the assisted living facility)	Communication facilitators perceptions of being 'trained' by an audiologist, so that in turn the CF can provide communication support to the residents/older adults.	Nil significant findings (as observational/qualitative measures only)	Post-training reflections (data gathered informally)	Figure 1 provides an overview of the various elements in the HearCARE CF training: overview of the program, overview of the CF tasks and responsibilities, communication/communication breakdowns and impact on QoL, Ear anatomy and physiology + conducting otoscopic evaluation, hearing loss and changes, communication strategies for hearing loss, hearing aides and ALDs, other communication disorders i…	Training delivered to a communication facilitator (unclear what their background was)	face-to-face training & follow-up support from the audiologist via phone call and email	n = 1 (communication facilitator)	Unclear. Will need to access manuals. Lots of different audiological equipment.	Assisted Living Facility	See figure 3: 22.5 hours lectures, videos, and discussions. 23.5 hours of practical hands-on experience in an audiology clinic. 16 hours of onsite training. 14.5 hours of observations at the audiology clinic, 13.5 hours of organisation orientation, 8 hours of facility visits, 4 hours observation in centre for assistive technology, 3 hours hands-on activities, 3 hours observing wax management, 2 h…	Total duration of 110 hours of training	"Training became iterative once the CF started in the facility and identified areas that he or she needed more training in to be comfortable"	Not specified.	Not specified.	Interventionist was a trained audiologist (certified health professional) - The Audiologist upskilled the CF (Communication facilitator)	Not specified, however appears that the amount and type of training can be modified based on the CF's needs.	Not specified.
30	61	C2 Hear Training modified to be Hearing Champion Training (HCT)	McShea L; Ferguson M. (2023). "We forget about peoples' hearing loss": identifying key aspects of hearing aid and communication training in residential care homes. Int J Audiol, 62(7):667-674. Doi: 10.1080/14992027.2022.2056720	Hearing Impairment	Residential Aged Care	"The first objective was to assess the feasibility of training on hearing aids and communicationstrategies by support workers in residential careviaa cascade training model using two different trainingpackages. The second was to identify key elements of these packages to inform the design of a multi-media training package" Training support workers to become "hearing champions" to 'cascade' their …	1) Hearing Aide Confidence Questionnaire	Gathering information on participants confidence about hearing aide care and maintenance	Significant increase in confidence between pre-post 1 questionnaires with the trained group (no further significant improvement between post 1 and post 2)	Both questionnaires were completed by the support work hearing champions at: 1. pre-training (to establish baseline of knolwedge and confidence) 2. Immediately following the end of the training session (to investigate effects of training on knowledge and confidence), 3. At a follow-up session 3-6 month post training (to determine if there was a change in scores over time)	A half-day face-to-face training event was held in Birmingham,UK for all 14 support workers who had been identified tobecome SHCs. The training event involved:i. Completion of two questionnaires to establish baselinescores of knowledge and confidence prior to training.ii. Delivery of HCT. A two-hour training programme deliv-ered using Microsoft PowerPoint, and comprising two sec-tions of equal le…	Support workers who were either managers or deputy managers of a residential care serviec (working with deafblind population)	A half-day face-to-face training event (14 support workers - moderate group based setting)	n = 14 (support workers)	Questionnaires (administered prior to training), a PowerPoint presentation (containing the training about hearing, hearing aide use, and hearing loss), hearing aides for the support workers to try using, DVDs with interactive videos, hearing aide care kits (including PPT slides and C2Hear DVD for each participant)	Exact location of training delivery unclear (paper stated Birmingham, UK, but not actual centre/facility)	1 x 2 hour training programme; then disucssion of C2Hear in practice (duration unclear)	Half-day training program (exact duration not specified)	Training delivered in half a day; follow-up questionnairs administered 3 to 6 months post training. Approx total 3-6 months.	DVDs had set-script; will need to access manuals for further information re: modifications; no specific scripting specified for follow-up discussions.	Not specified.	Support workers were trained to become the interventionists. However, appears that both authors (who lead the training and program development) were audiologists	No adaptations to the train the trainer program have been specified.	Not specified - however each support workers (trainer) implementation of the program with their respective teams varied slightly: Every other SHC had been present to share the training materi-als in person. Some had organised a single training session,others had organised multiple sessions of shorter duration. Therewas no overall preference for training session frequency.There was also no prefere…
							2) Hearing aide and Communication Knowledge (HACK)	Open-ended questionnaire where participants were asked about their knwoledge of hearing loss, hearing aides, and communication.	Knowledge of hearing aide use significantly increased with time (significant pre-post 1 increase in knowledge, that continued to increase between post 1 and post 2	Both questionnaires were completed by the support work hearing champions at: 1. pre-training (to establish baseline of knolwedge and confidence) 2. Immediately following the end of the training session (to investigate effects of training on knowledge and confidence), 3. At a follow-up session 3-6 month post training (to determine if there was a change in scores over time)
31	62	CPT name not stated	Sánchez, Daisey; Adamovich, Stephanie; Ingram, Maia; Harris, Frances P.; de Zapien, Jill; Sánchez, Adriana; Colina, Sonia; Marrone, Nicole. (2017). The Potential in Preparing Community Health Workers to Address Hearing Loss. Journal of the American Academy of Audiology 06// 2017;28(6):562-574	Hearing Impairment	Community Setting	The goal of the training was for the CHWs to become prepared to recognize the effects of hearing loss on individuals and their families and to respond with appropriate referrals and communication strategies, and for experienced health educators to become facilitators of peer-support groups for hearing loss and to teach self-management techniques and effective communication strategies for this chr…	1) Evaluation of 3 hour general workshop	Assesses changes in knowledge and perceived usefulness of the training session by community health workers.	Ten of 12 (83%) CHWs who attended the general 3-hr workshop returned a 3-mo posttraining evaluation. The posttraining evaluation contained eight questions, of which three were self-rating content questions, three were open-ended perception questions, and two directly related to the format of the training. Of the posttraining evaluations that were received, 100% of the CHWs gave a rating of “Stron…	Completed 3 months post the workshop	The workshop included information about the anatomy and physiology of the auditory system; various lifestyle, communication, and emotional effects that may be caused by hearing loss; and a general introduction to communication strategies and assistive devices. Throughout the workshop, an emphasis was placed on the importance of making appropriate referrals for clients to audiology, otolaryngology…	12 Community health workers	A 3 hour face to face workshop - group based setting	n = 12 (community health workers)	Powerpoint presentation, hearing loss simulation activity, video otoscopy.	Location of workshops not specified.	1 x 3 hour workshop	3 hour workshop	Half day intervention (one-off workshop, with pre and post measures completed on this day); three months total span (including 3 month evaluation check-up)	Powerpoint presentation and information has set script.	Not specified.	Not specified.	Not specified.	Not specified.
							2) Group based discussion of case study	Group viewed video of someone with hearing loss, and had group discussion of their needed communication strategies/supprots.	Through the case study discussion, the academic partners determined that the CHWs were competent in introductory information regarding recommending referrals to audiology and the use of communication strategies for individuals with hearing loss.	Completed at the end of the workshop.
32	63	Changing Talk (CHAT) Communication Training	Williams KN; Perkhounkova Y; Herman R; Bossen A. (2017). A Communication Intervention to Reduce Resistiveness in Dementia Care: A Cluster Randomized Controlled Trial. Gerontologist, 57(4):707-718. Doi: 10.1093/geront/gnw047	Elderspeak	Residential Aged Care	Nursing home (NH) residents with dementia exhibit challenging behaviors or resistiveness to care (RTC) that increase staff time, stress, and NH costs. RTC is linked to elderspeak communication. Communication training (Changing Talk [CHAT]) was provided to staff to reduce their use of elderspeak. We hypothesized that CHAT would improve staff communication and subsequently reduce RTC. Findings sugg…	1) Video recordings of dyad interactions	Recordings were analysed by members of the research team and coded for instances of supportive vs. elderspeak/poor communication used by the staff members, and instances of RTC behaviours demonstrated by persons with dementia (behavioural coding)	Changes in elderspeak were not significantly different between the 1- and 3-month assessments, indicating a robust effect. However, effects on RTC were no longer significant at 3-month follow-up. These results support the critical importance of communication in dementia care as a nonpharmacological approach for managing challenging dementia behaviors.... Higher baseline levels of both elderspeak …	Video recordings were collected on 2 days at baseline, post intervention, and 3-month follow-up intervals. Dyads in the intervention group were recorded at three intervals: baseline, post training, and 3-month follow-up. Dyads in the control group were recorded five times.	"The CHAT intervention is designed to alert nursing staff to elderspeak communication and its negative effects and to provide supervised practice in more effective communication…. CHAT sensitizes nursing staff to elderspeak and its negative effects, involves them in taking the older adult's perspective, and guides self-evaluation of their own communication."	A total of 6 nursing homes were allocated to the intervention group, and 7 were allocated to the control group. In the intervention group, n = 56 staff received training. N = 71 staff were in the control group. Following the intervention group receiving training, n = 14 of the control group crossed over to receive training	Face-to-face training provided.	Total staff (n = 29), total residents (n = 27), total number of dyads (n = 42).	Not specified (presumably video recording equipment for dyad recordings?)	Training was provided on-site in the nursing homes. Alternating repeat sessions to ensure enrolled nursing staff received the training once per week.	Training delivered once weekly, over three weeks. Pre-training recordings gathered over two days, post-training recordings gathered over two days.	Not specified.	Not specified.	Scripted powerpoint presentation and handouts. Will need to access training manual for further information.	Not specified.	Interventionist had a PhD (first author)	Not specified.	Intervention fidelity was assured with extensive training and supervision of each interventionist using a scripted PowerPoint presentation and handouts. Ten percent of subsequent CHAT sessions were scored and a standard of at least 90% adherence to the teaching content and time allotment was maintained. In addition, the interventionist kept a log of unusual events that may have influenced treatme…
	64	Changing Talk (CHAT) Communication Training	Williams KN. (2006). Improving outcomes of nursing home interactions. Res Nurs Health, 29(2):121-33. Doi: 10.1002/nur.20117	Elderspeak	Residential Aged Care	In this study, an intervention designed to improve staff-residentcommunication was evaluated in three nursing homes. Audio recordings ofstaff speech from baseline, and immediately and 2 months post-intervention,were compared on elderspeak (infantilizing speech) and rated for care,respect, and control. After the intervention, staff used less elderspeak (i.e.,diminutives, collective pronoun substit…	1) Communication recordings of dyad (staff-carer) interactions	Recordings were analysed by trained research assistants who were blinded throughout this process. They used psycholinguistic markers of elderspeak when listening to the recordings to support with coding (diminutives, collective pronoun substitutions, type-token ratio, MLU), and also rated emotional tone of each recording (using emotional tone rating scales)	Immediate post-intervention conversations were rated by blinded assessors as less controlling, more respectful and caring. However, there was a decay in improvements overtime, suggesting the need for ongoing reinforcement of training.	Communication recordings occurred at: 1) Prior to the intervention (recorded for two hours), 2) Repeated within one week post receiving the intervention, 3) Again after a 2-month interval.	[See table 3 for outline of communication strategies] Session 1: identifying effective vs ineffective strategies in everday communication, taking the residents perspective on communication, and identification of personal communication styles. Session 2: Communication barriers in the nursing home. Session 3: Introducing affirming communication strategies.	3 Nursing homes/long term care facilities (one in a metro area, one a rural, and one a regional) were recruited. In the nursing homes, both professional and paraprofessional staff were recruited to participate (as all use elderspeak)	Face-to-face training provided	Total staff n = 38 (n = 13 at facility A, n = 5 at facility B, n = 20 at facility C)	1-3 minute videotaped vignettes of staff-resident communication (illustrating key concepts), session training materials (will need to access manuals for more detail); digital minidisk audio recorders (for high quality audio recordings of staff-resident interactions)	Training provided in residential care facilities	3 x 1 hour educational sessions within a 2-week period (per each facility), using the established CHAT program.	Not specified.	Approximately 12 weeks (recording communication, then intervention for two weeks, then recording 1 weeks post training, then recording again after 2 month)	I provided the three 1-hour educational sessionswithin a 2-week period in each facility, usingan established program (Williams, Kemper, &Hummert, 2004) --- will need to access this journal article and/or manual for specific information re: scripting and materials.	Not specified.	Interventionist had a PhD (first author)	Not specified.	Paper states that it implemented the elderspeak program using a pre-exisiting well-establish program (however details regarding further fidelity not provided).
	65	Changing Talk (CHAT) Communication Training	Coleman CK; Fanning K; Williams KN. (2015). Comparing Person-Centered Communication Education in Long-Term Care Using Onsite and Online Formats. J Gerontol Nurs, 41(11):22-8. Doi: 10.3928/00989134-20150515-88	Elderspeak	Residential Aged Care	The goal of this study was to evaluate the feasibility of providing an interactive communication training program to NH staff in a synchronous online format and to compare learner outcomes between the online and traditional onsite versions.	1) Communication Rating Scale of Video Clip (CHAT Intervention specific)	The rating sheet assesses the staff’s ability to identify elderspeak, and other appropriate and inappropriate communication practices. Two five-point Likert scales that assess the overall effectiveness and appropriateness of communication and 10 yes/no questions measure identification of elderspeak (patronizing communication).	The communication rating (identification of inappropriate communication) mean post-test scores improved 2.5 in the onsite participants, but declined by .8 in the online group. The results for the ANOVA indicated no significant main effect for training format, F(1, 358) = 3.64, p = .057, partial η2 =.01; and no significant main effect for pre/post-test scores	Administered pre (beginning of session 1) and post training (at the end of session 3)	The Changing Talk (CHAT) communication training is intended to assist attendees in identifying effective and problematic communication that occurs in LTC environments. The training uses video clips and discussion to illustrate and evaluate different staff communication styles and how they impact the behavior of the residents. CHAT features an interactive format with limited didactic information. …	Training delivered to care staff in NHs (staff from 7 NHs attended training onsite, staff from 8 NHs attended training online)	Group 1 = online program (CHAT online); Group 2 = onsite and delivered face to face CHAT	Onsite: 7 NHs (n = 327 staff); Online: 8 NHs (n = 211 staff)	In-person training: See manual/2004 study re: training materials. Online training: same as in-person, but facilitator would call on facilities so that they could speak on Zoom/Skype via a rotation system (that way everyone could hear from eachother) … "The training uses video clips and discussion to illustrate and evaluate different staff communication styles and how they impact the behavior of t…	Training delivered online or in person (onsite at the LTC facilities). Appears that online staff logged on and attended as a team (virtually)	3 x 1 hour sessions (sessions including video vignettes and group based discussions to illustrate and evaluation staff communication and its impact on residents)	Not specified.	Total duration not specified (unsure if administered more quickly for the online group?)	Paper refers the reader to original 2004 publication. Further details re: contents, intensity and duration not specified. Need further information from manual for info on scripting. No comments re: differences between online vs onsite groups	Not specified.	Not specified.	Not specified.	Not specified.
							2) Duke Diffusion of Innovations in Long Term Care Battery (DOI-LTC)	Assessed staff perceptions of the communication practices taught in CHAT and the perceived likelihood that they would use the skills in practice.	No significant differences were observed indicating similar levels of evaluation of the likelihood of using learned skills in practice for participants in both the onsite and online format groups.	Completed by participants after completing the third training session
							3) Program evaluation	This program evaluation was completed at the end of the final session. Participants in each group (online and onsite formats) completed the measures anonymously.	Staff’s perception of the intervention was similar; however, pre and post-test scores indicated improvement in recognizing person-centered communication in the onsite presentation group only.	Program evaluations were filled out participants at the end of each training session (3 evals per participant in total)
	66	Changing Talk (CHAT) Communication Training	Williams, Kristine N.; Perkhounkova, Yelena; Bossen, Ann; Hein, Maria. (2016). Nursing Home Staff Intentions for Learned Communication Skills. Journal of Gerontological Nursing, 42(3):26-34. Doi: 10.3928/00989134-20160212-06	Elderspeak	Residential Aged Care	This paper reports the evaluation of staff knowledge gained from the CHAT program, staff reported likelihood of using new communication skills in practice, and relationships to factors that impact the diffusion of innovations in LTC settings. Outcomes: - Staff reported high likelihood for using skills in practice based on modified Duke Diffusion of Innovation (DOI) Scale scores. - Higher attitude…	1) CHAT Intervention Communication Rating Scale	Administered to assess the knowledge gain of all participants in the CHAT training (the measure involved participants watching a video prior to training and rating the interaction, and then completing the same view and rate routine at the end of session 3)	Improved scores from pre to post training were noted on all four ratings of communications shown in the training video clip (p = .01 for evaluating communication effectiveness; p < . 001 for evaluating communication appropriateness; p < .001 for recognizing elderspeak; and p = .02 for recognizing person-centered communication). Staff ability to recognize elderspeak improved in three of the six it…	Administered pre (beginning of session 1) and post training (at the end of session 3)	The Changing Talk (CHAT) intervention was designed to increase staff awareness of elderspeak (communication that sounds like baby talk) and to practice more effective communication. CHAT was designed to promote implementation by staff in busy NH settings because staff can self-monitor and modify communication in practice using simple CHAT communication techniques (Williams, Kemper, & Hummert, 200…	Delivered to primarily certified nursing assistants in LTC.	face-to-face training provided	n = 250 (staff, primarily certified nursing assistants, across 11 facilities)	Video-recorded vignettes/video clips of staff-resident interactions. Will require manual for further information about materials.	Training provided in nursing homes	3 x 1 hour sessions (sessions including video vignettes and group based discussions to illustrate and evaluation staff communication and its impact on residents)	Not specified.	Duration not specified.	Paper refers the reader to original 2004 publication. Further details re: contents, intensity and duration not specified. Need further information from manual for info on scripting.	Not specified.	Not specified.	Not specified.	Not specified.
							2) Duke Diffusion of Innovations in Long Term Care Battery (DOI-LTC)	Assessed participants perceptions of the communication practices taught in CHAT and the likelihood that they will use the skills in practice.	Staff reported high likelihood for using skills in practice based on modified Duke Diffusion of Innovation (DOI) Scale scores. Higher attitude scale scores for care organization correlated with higher DOI total scores and three DOI subscale scores	Completed by participants after completing the third training session
							3) CHAT program evaluation	Assessed the participants perspectives on the value of the session information, whether program objectives were met, quality of the instructor	No significant findings recorded	Program evaluations were filled out participants at the end of each training session (3 evals per participant in total)
	67	Changing Talk Online (CHATO) (Adaptation of the CHAT program)	Williams K; Coleman CK; Hein M; Shaw C; Perkhounkova Y; Beachy T. (2023). Promoting Elderspeak Awareness: Adapting Changing Talk Online Communication Education for Adult Day Services Staff. Res Gerontol Nurs, 16(2):85-94. Doi: 10.3928/19404921-20230220-04	Elderspeak	Community Aged Care	The purpose of the current study was to pilot test CHATO, originally designed for NH staff, for ADS staff providing care to persons living with dementia, compare outcomes to the NH pilot study (R61AG061881), and identify areas for tailoring the training for ADS and other LTSS settings.	1) Changing Talk Scale (CHATS)	Assessed participant knowledge of elderspeak and person-centred communication in dementia	Significant change from pre-post scores	Administered pre and post the CHATO training modules	Education on person-centered communication reduced elderspeak communication and resistiveness to care in nursing home staff.The Changing Talk education program (CHATO) led to a significant increase in knowledge and confidence in providing dementia care. The CHATO program demonstrated feasibility, acceptability, and preliminary effects in adult day services (ADS) settings.	Delivered to both professionals (social workers) and paraprofessionals (CNAs, administrators, support staff, activity coordinators) working across three ADS	Training provided asynchronously	Total of 3 ADS (adult day services). N = 22 staff enrolled, N = 19 completed training & post-training outcome measures.	Same as CHATO program described in Williams 2021 study	Training delivered to staff in Adult Day Services (ADS)	"CHATO is presented in three 1-hour modules similar to the original CHAT education."	ADS staff completed the modules over a 4-week period (staff could stop and return to the modules at any point in time)	Not specified.	Set scripts (online modules)	Not specified.	Unclear who supported implementation of the program at the ADS	Not specified.	"...interactive exercises must be successfully completed to advance through the program, assuring delivery fidelity and dose of the intervention…"
							2) Communication Rating Exercise	Involved participants watching a video and rating effectiveness of communication skills demonstrated by the nurse (Likert scale of appropriateness, effectiveness, person-centredness, elderspeak)	Statistically significant change in recognition of elder speak. Other domains improved but were not statistically significant.	Administered pre and post the CHATO training modules
							3) CODE: Confidence in Dementia Scale	Measures effectiveness in providing dementia care	Confidence improved but finding not significant	Administered pre and post the CHATO training modules
							4) The Duke Diffusion of Innovation in Long Term Care survey	"evaluate the fit of CHATO educational skills to the practice setting and the likelihood of use in practice"	Findings compared to NH group. Results suggest that CHATO just as likely to be implemented into ADS settings as it is in the NH settings.	Administered post-training
							5) A program evaluation	10 statements asking participants to reflect on the perceived value of the training program & rate this; an additional 9 statements asking participants to reflect on skill-building (e.g. "I recognise the importance of communication to older adults.")	"From 68.4% to 89.5% of ADS participants rated the CHATO education positively on the 10 statements assessing perceptions of knowledge gain, content, format, utility, and satisfaction..."	Administered post-training
	68	Changing Talk Online (CHATO) (Adaptation of the CHAT program)	Williams KN; Coleman CK; Perkhounkova Y; Beachy T; Hein M; Shaw CA; Berkley A. (2021). Moving Online: A Pilot Clinical Trial of the Changing Talk Online Communication Education for Nursing Home Staff. Gerontologist, 61(8):1338-1345. Doi: 10.1093/geront/gnaa210	Elderspeak	Residential Aged Care	The objective of this study was to establish feasibility and determine the preliminary effects of the online program in preparation for a national pragmatic clinical trial.	1) CHAT Intervention Communication Rating Scale	Participants watched the same video of a real NH interaction and rated the staff speaker for effectiveness, appropriateness, person-centeredness, and use of elderspeak communication.	Improvements were noted in effective and appropriate communication, following training. Also improvements in person-centred communication and recognizing instances of elderspeak after the training. g. Compared to results from our original CHAT classroom training, the CHATO training demonstrated a comparable or greater magnitude of change in recognising critical aspects of communication.	A communication rating exercise was also completed at the beginning of module 1 and after completing module 3	CHATO is presented in three 1-hr modules similar to the original CHAT intervention (Williams et al., 2004). Session 1 introduces effective versus ineffective communication. Participants identify communication issues in video vignettes. Session 2 focuses on identification and negative effects of elderspeak, using video-recorded examples. Session 3 includes improved communication practices tailored…	Primarily delivered to certified nursing assistants and nurses (combination of professionals and paraprofessionals).	Training provided asynchronously (participants individually accessed the training online - accessed mostly during their shifts - only compatible on computers)	Total of 7 NHs (n = 4 NHs went into immediate intervention, n = 3 NHs went into waitlist control) (see paper as individual participant numbers really varied)	Online CHATO program (will need to access online modules for further information); computer; desk & chair.	Training provided online (at a computer, at the CNA's workplace/residential care centre)	3 x 1 hour modules. "They completed demographic data and then progressed through the modules. The modules did not have to be completed in one sitting. It was possible to stop and come back to the training and resume at the same point of departure."	Not specified.	Not specified.	Set scripts (online modules)	Not specified.	An instructional designer, subject matter nurse educator, item writer, and media team created the CHATO training using the ADDIE model of instructional design along with game-based learning theory	Not specified.	CHATO includes a total of 20 video clips of actual care encounters between NH staff and residents and nine interactive exercises. The interactive exercises must be successfully completed to advance through the program, assuring delivery fidelity and dose of the intervention.
							2) Changing Talk Scale (CHATS)	Measuring participant knowledge of communication in dementia care.	Difference between two time points (time 1 and Time 2) was statistically significant	A communication rating exercise was also completed at the beginning of module 1 and after completing module 3
	69	Changing Talk Online (CHATO) (Adaptation of the CHAT program)	K Coleman C; Hein M; Shaw CA; Beachy T; Perkhounkova Y; Berkley A; Williams KN. (2022). Developing and Testing Remote Implementation for the Changing Talk Online (CHATO) Communication Intervention for Nursing Home Staff: A Pilot Pragmatic Randomized Controlled Trial. Innov Aging, 6(6):igac026. Doi: 10.1093/geroni/igac026	Elderspeak	Residential Aged Care	The Changing Talk (CHAT) communication training effectively reduces elderspeak and subsequent behavioral challenges in residents with dementia in nursing homes (NHs). As part of the pilot pragmatic clinical trial testing Changing Talk: Online Training (CHATO), a new online version, a remote implementation design, and process evaluation were developed to capture contextual factors, ensure fdelity,…	1) CHAT Intervention Communication Rating Scale	Participants watched the same video of a real NH interaction and rated the staff speaker for effectiveness, appropriateness, person-centeredness, and use of elderspeak communication.	"Primary outcomes showed significant improvement posttraining, while participant evaluation was comparable to the original CHAT training." Ability to recognise ineffective communication significantly improved post training for immediate intervention group and waitlist intervention group.	A communication rating exercise was also completed at the beginning of module 1 and after completing module 3	CHATO is presented in three 1-hr modules similar to the original CHAT intervention (Williams et al., 2004). Session 1 introduces effective versus ineffective communication. Participants identify communication issues in video vignettes. Session 2 focuses on identification and negative effects of elderspeak, using video-recorded examples. Session 3 includes improved communication practices tailored…	Training delivered to care staff in 7 NHs (+1 additional pilot NH) - range of both professionals (RN, OT, PT, Speech, SW) and paraprofessionals (CAN, Admin, Housekeeping, other)	Training provided asynchronously (online)	7 NHs (+1 NH as feasibility pilot)	Online CHATO program (will need to access online modules for further information); computer; desk & chair. - as program was slightly adapted per centre, materials varied slightly (some had completion certificates, posters, onsite discussion material, food as reward, gift certificates).	Varied, however, most training provided online (at a computer, at the CNA's workplace/residential care centre)	3 x 1 hour modules (see above)	The new online training is approximately 3 hr long, divided into three modules.	Depended on NH (e.g. one NH had one module per week, other allowed completion at own pace). Anywhere from 54 to 86 days (see Table 7)	Online modules (scripted) - however paper eludes that program can be adaptable to NHs needs… unclear how this impacts scripts. Will require manual.)	Not specified.	Nursing Home leadership teams were responsible for enabling/implementing the training but didn't 'administer' the training. This included DON, CAN, Admin, RNs.	"...while also being adaptable to the individual NH’s needs and preferences…." Some indication that the program can be adapted, however not clearly stated how.	Implementation fdelity was ensured by a checklist completed by the research team to standardize and document interactions with each NH. The checklist was completed during each phase of implementation and feld notes documented any meetings with NH
							2) Changing Talk Scale (CHATS)	Measuring participant knowledge of communication in dementia care.	Knowledge significantly improved for the immediate intervention group.	A communication rating exercise was also completed at the beginning of module 1 and after completing module 3
33	70	Accessible Communication in Public Transportation	Tessier, Alexandra; Croteau, Claire; Le Dorze, Guylaine; Power, Emma; Weiss, Mélanie. (2021). Exploring the effects of a communication partner training programme for adapted transport drivers. Aphasiology, 37(2):179-204. Doi: 10.1080/02687038.2021.1994916	Communication Disorders/Disabilities	Community Setting	"To explore the effects of communication partner training on adapted transport drivers: 1) knowledge about communication and strategies to use with persons living with a communication disability, 2) relational communication, 3) communication behaviours with passengers living with a communication disability in an authentic communication context"	1) Questionnaire about Commiunication in PWCD	Explored and measured the bus driver's knowledge about communication & communication strategies in-context. Bus drivers would watch short scenario-based vignettes & then were asked questions about what they would do/how they would respond.	Significant changes noted between pre and post measures (t-test), suggesting that bus driver's knowledge about communication disability & support strategies improved.	Completed pre (T1) and post-training (T2)	"The main goal of the CPT programme was to facilitate positive interactions between drivers and passengers living with a communication disability. The training aimed to support the drivers to adopt helpful communication knowledge, attitudes, and strategies/behaviours, considering a passenger’s communication profile."	Training delivered to bus drivers ("adapted transport drivers")	Training delivered face-to-face in conference room at transport building (13 drivers split into 3 groups - approx 4 to 5 persons per group)	n = 13 (bus drivers)	"Handouts summarizing communication profiles and communication strategies were distributed." Activities: theoretical lectures, group-based activities (role-playing) & knowledge-sharing activities. Will need to access the manual for additional information on materials provided.	Training provided in conference room of a transport administration building	Two sessions (3 modules in the first session, 1 module in the second session). Session 1 = 2.5 hours, session 2 = 3 hours. Sessions were approximately 2 to 5 days apart (depending on the group)	5 hours 30 minutes training total	Spread over 2 to 5 days	Modules are scripted (.e.g lecture material) Will need to access manuals for further information.	Not specified.	Training delivered by SLP (lead researcher. Certified health professional)	Not specified.	"Based on the trainer’s field notes consulted by the first author (AT) during the writing of this manuscript, training of this content was delivered almost as planned." "The field notes indicated that some specific activities varied in duration depending on participant engagement and time available for training."
							2) The Relational Communication Scale	"Used to measure the relational communication of the drivers in the videotaped interactions."	there were significant differences between the pre- and post-training scores for all of them (dimensions measured)	Completed pre (T1) and post-training (T2)
							3) Identifying use and type of gestures	to identify and quantify targeted communication behaviours… After systematic analysis of the videos, we selected gestures as the measure of choice to document the effects of the training programme. Gestures were defined as movements of the body, usually the hands, arms, and fingers, that convey or support a message, whether verbal or non-verbal	"In total, 74 different gestures were identified throughout the videos. Twenty-four gestures were produced by the participants before the training and 50 afterwards. A paired sample t-test was performed and indicated that the participants used a significantly greater number."	Completed pre (T1) and post-training (T2)
34	71	Adaptation of FRAME	Saldert C; Forsgren E; Hartelius L. (2016). Teaching medical students about communication in speech-language disorders: Effects of a lecture and a workshop. Int J Speech Lang Pathol, 18(6):571-579. Doi: 10.3109/17549507.2016.1143975	Communication Disorders/Disabilities	University Setting	"This study aims to explore the effects of an interactive workshop involving speech-language pathology students on medical students’ knowledge about communication in relation to speech-language disorders."	1) 12-item questionnaire (author-developed)	Explored & evaluated: confidence in the student's knowledge about speech-language disorders and how to support communication; ability to suggest suitable strategies to support communication; attitudes towards communicating with people who have speech-language disorders.	Both the lecture and the workshop increased the students’ confidence in knowledge about speech-language disorders and how to support communication. Only the workshop group also displayed a statistically significant increase in expert-rated ability and changed their attitude regarding responsibility for the communication in cases of speech-language disorders. There were no statistically significan…	Administered pre and post-workshop/lecture	The aim of the present study was to explore the effects of a workshop based on experiential learning theories, theories of model learning, and a deep learning approach on medical students’ knowledge of and attitudes towards communication with people with speech-language disorders. ..... "Inspired by the seminar described by Burns et al. (Citation2012) and Yorkston, Baylor, Burns, Morris, and McNa…	Training delivered to medical students (doctors in training)	Lecture & workshop provided face-to-face	n = 59 (medical students who received lecture). N = 26 (of the 59) also completed a workshop with patients with comm disorders	Lecture slides, video vignettes (two-minutes), role-play scenarios	Lecture provided in neurology course for medical students (university setting). Follow-up workshops also provided in a university setting.	1 x lecture = 45 minutes; 1 x workshop = 2.5 hours	45 mines to 3 hours 15 mins (depending if you received the workshop)	Not specified.	Lecture material is highly scripted; would need to access additional materials from manual re: workshop.	Not specified.	Both lecture and workshop delivered by speech pathologist/s (certified health professional)	Not specified.	Not specified.
	72	FRAME program	Baylor C; Burns M; McDonough K; Mach H; Yorkston K. (2019). Teaching Medical Students Skills for Effective Communication With Patients Who Have Communication Disorders. Am J Speech Lang Pathol, 28(1):155-164. Doi: 10.1044/2018_AJSLP-18-0130	Communication Disorders/Disabilities	University Setting	"The purpose of this study was to assess the impact of a curriculum for training medical students to communicate effectively with patients who have a range of communication disorders."	1) Knowledge Test	"Assessed knowledge of definitions and symptoms of different communication disorders and recommended communication strategies."	Significant increased in student's knowledge of communication disorders and strategies to support	Assessments administered pre (1 to 2 weeks beforehand) and post (1 to 2 weeks after) the workshop	"The FRAME training program is based on common clinical techniques used by speech-language pathologists, as well as research documenting the experiences of patients with communication disorders in health care and recommendations from patients for improving patient care. The FRAME program highlights five key areas of communication accommodations for patients with communication disorders. These fiv…	Training delivered to second year medical students	Training delivered face-to-face on university campus	n = 26 (second year medical students)	Online module/training video (20 minute length), simulation scenarios. Need to contact authors for further information re: materials	Training delivered at university campus	1 x 20 minute introduction video (watch prior to workshop - focus on language, speech, cog-comm and hearing loss); 1 x 2 hour workshop	2 hours 20 minutes total	Workshop provided in a single session to all 26 students; unclear how far in advance students could access 20 minute video. Approx 5 weeks total (from pre to post administration of outcome measures)	20 minute video - set-scripts	Not specified.	Workshop facilitated by speech pathologist. Simulations supported by SLP students	Not specified.	Not specified.
							2) Self-efficacy Measure	"The second task consisted of four items asking participants to rate their confidence for working with patients with communication disorders (see Table 2) on a scale from 1 to 10."	Paired t tests revealed significant improvement after training for all four items (p = .000), and effect sizes were large. Despite the significant improvements, confidence levels were still only moderate–high after training, suggesting room for further improvement. Participants appeared to feel least confident in their ability to identify different types of communication disorders and most confid…	Assessments administered pre (1 to 2 weeks beforehand) and post (1 to 2 weeks after) the workshop
							3) demonstration of communication skills	"The purpose of this assessment was to evaluate participants' communication skills during simulated patient interviews with standardized patients. Standardized patients are individuals who may but often do not have the medical condition of interest. They are trained to portray the symptoms or characteristics of the condition in an authentic and reliable manner. They are then incorporated into sim…	Significant improvements (p < .05) were observed in all skill areas when working with both standardized patient diagnoses, except for the “reducing rate” skill area in the dysarthria scenario. The most dramatic improvement was seen in the skill area of “familiarizing yourself with how the patient communicates.”	Assessments administered pre (1 to 2 weeks beforehand) and post (1 to 2 weeks after) the workshop
	73	FRAME program	Mach H; Baylor C; Burns M; Yorkston K. (2022). Training students from rehabilitation professions on communicating with patients with communication disorders. PM R, 14(1):58-67. Doi: 10.1002/pmrj.12580	Communication Disorders/Disabilities	University Setting	"To examine the effects of the FRAME program on the knowledge, confidence, and communication skills of students in physical therapy (PT), occupational therapy (OT), and prosthetics and orthotics (P&O) in terms of how to communicate effectively with patients with communication disorders."	1) Knowledge Quiz	A 10-item, multiple-choice quiz created for the prior study4 assessed participants' knowledge about characteristics of various communication disorders and effective strategies for communicating with patients with communication disorders.	On the knowledge quiz, the pretraining mean score was 5.15/10 items correct (SD = 1.50), and the posttraining mean score was 7.35/10 items (SD = 1.09). This difference was statistically significant (P < .001).	Administered pre-training (1 to 2 weeks prior) and post-training (1 to 2 weeks after)	"FRAME, a mnemonic referring to a program for helping health care providers adapt patient–provider communication when working with patients with communication disorders, improves the knowledge, confidence, and communication skills of medical students for working with this population."	Training delivered to allied health students: physical therapy (PT), occupational therapy (OT), and prosthetics and orthotics (P&O)	Training provided in-person (at university campus) (large group based session - all 20 attendees)	n = 20 (rehabilitation students)	video vignette examples, standardised patient scenarios	Training held in person at university campus (Department of rehabilitation medicine)	1 x 2 hour training session; 2 x 90 minute demographic data/outcome measure data per participant (pre and post)	5 hours contact total (1 training session, 2 data collection points)	Training = 2 hours, total span including outcome measures (over two weeks)	Videos unable to be edited - scripted. Need to access manual for further scripting information	Not specified.	FRAME workshops facilitated by speech pathologists (authors of paper)	Single training session delivered, no adaptations to the program were reported.	Not specified.
							2) Confidence Ratings	Participants were asked to rate their confidence interacting with patients with communication disorders.	Participants demonstrated statistically significant improvement after training on all four confidence questions (P < .001 for all 4 items).	Administered pre-training (1 to 2 weeks prior) and post-training (1 to 2 weeks after)
							3) Communication Skills Evaluation	A web-based version of an instrument currently under development was used to evaluate participants' implementation of communication strategies during simulated interviews with standardized patients (different than the interviews in the training session and described later). The instrument consisted of seven items, with one item used to rate participants' general interviewing skills already expect…	Figures 1 and 2 present pre- and posttraining data regarding participants' use of FRAME communication strategies for the aphasia and dysarthria scenarios, respectively. Participants demonstrated significant improvements in all skills assessed except for the “Reduce Rate” item for both scenarios.	Administered pre-training (1 to 2 weeks prior) and post-training (1 to 2 weeks after)
							4) Qualitative Feedback	Upon completion of the final data collection session, participants were given the option to provide written feedback about the FRAME training session and any additional comments or suggestions for the research team.	Several participants provided qualitative feedback noting the value they saw in the FRAME training program. Many participants commented on the utility of the skills that they were trained on. One participant stated, “Very helpful. Especially [the] ‘Familiarization’ part of the interview. It was easy after the ‘Familiarize with patient’ and what [I] can [and] can't use to communicate [with the pat…	Following completion of the training, participants could provide written feedback
	74	Based on FRAME	Forsgren E; Hartelius L; Saldert C. (2017). Improving medical students' knowledge and skill in communicating with people with acquired communication disorders. Int J Speech Lang Pathol, 19(6):541-550. Doi: 10.1080/17549507.2016.1216602	Acquired Communication Disorder	University Setting	To explore the effects of an interactive workshop on medical students’ knowledge and skill in communicating withpeople with acquired communication disorders.	1) Author-developed questionnaire	Questionnaire was adapted from Yorkstone (2015) and explored: student's attitudes communicating with people with communication disorders, student's confidence in their own knowledge about communication disorders & how to support communication, student's ability to suggest strategies to support communication.	Statistically significant increase in confidence post workshop/lecture taining groups. However, no statistically significant changes between groups concerning attitudes towards communication with populations with CDs. Only those who completed the workshop reported more communication strategies (sig finding) post intervention - not the lecture group.	Administered pre and post-lecture/workshop	Two main components to this program. 1. The Lecture on communication disorders & strategies to support: All 69 medical students received a compulsory 45-minute lecture on communication disorders afterneurological disease or injury as part of theirneurology course at the medical programme. Thislecture was given by an experienced SLP, who talkedabout various communication disorders as well asinterv…	Medical students	Lecture: conducted in-person (whole cohort setting, 69 students). Workshop: Also conducted face-to-face in small groups (8 to 10 per group)	Lecture cohort: n = 69; Workshop cohort: n = 36	Lecture: lecture slides & lecture content. Workshop: lecture slides & lecture content, a list of communication strategies, video examples of strategies in use, communication aids for demonstration (specific aids not listed)	University campus.	1 x 45 minute lecture ; 1 X 2.5 hour workshop	Training = 45 minutes; Training + additional workshop total = 3 hours 15 minutes	Not specified.	Lecture content = high scripting; presentation in workshop = less scripting. No further details specified.	Role play activity was focussed around cohort - had to gather medical history via interview with 'sim patient' (med students)	Sim patients were portrayed by SLP students, training and lecture was delivered by certified speech pathologists.	Not specified.	Not specified.
							2) Analysis of video recordings of medical student interacting with SLP student ("sim patient")	Assessed interactions between student and 'sim patient' and the use of communication strategies/supportive techniques.	Significant increase in use of some of the strategies: using writing/written alternatives, encouraging patient to use a calendar, encouraging patient to use gestures/point.	Workshop only. Recordings captured pre and post the workshop & comparisons made.
35	75	Speakability Training (Previously named Communicate)	Bryan K; Axelrod L; Maxim J; Bell L; Jordan L. (2002). Working with older people with communication difficulties: an evaluation of care worker training. Aging Ment Health, 6(3):248-54. Doi: 10.1080/13607860220142495	Older Adults	Community Aged Care	This paper describes part of the evaluation of a one-day training package aimed at enabling care staff to communicate with older people who have a variety of communication difficulties.	1) Questionnaire (author-developed)	Assessed knowledge of CD's and gathered demographic details.... "The questionnaire covered job details,contact with people with communication disorders,previous training on communication, knowledgeabout communication, attitudes towards communi-cation problems and strategies to help communicationwith people who have communication difficulties."	The research found very significant changes following Communicate training in health and social care workers’ self-assessments of knowledge about communication and knowledge and competence regarding communication impairment.	Administered at 3 ttime points. Delivered before training, two weeks post-training, and 12 week post-training	Communicate training was developed in 1994–1995 by the voluntary organisation Action for Dysphasic Adults (ADA) (renamed ‘Speakability’), with Department of Health funding. Communicate aims to provide care workers with a basic level of training in communication skills, focusing especially on skills required where service users have communication difficulties..... The workshop addresses communicat…	Care staff from four partner agencies (health and social care) completed the Communicate Training	Workshops delivered face-to-face across 4 partner agencies	n = 118 (care workers who completed pre and post measures)…. N = 157 completed training, however data sets missing for several.	Video demonstrations/material. Nil other materials listed - will need to access manual.	Training delivered across four partner agencies (two NHS trust sites, two local authority social services departments)	Approx 8 hours (one-day training package)	Approx 8 hours (one-day training package)	Training = 1 day; study duration = 12 weeks (including all data collection intervals)	Not specified.	Not specified.	Speech Pathologist (certified health professional) who has been accredited and inducted by the Action for Dysphasic Adults (ADA) as 'Communicate' tutors.	Not specified.	Not specified.
	76	Communicate Training	Maxim, Jane; Bryan, Karen; Axelrod, Lesley; Jordan, Lesley; Bell, Linda. (2001). Speech and language therapists as trainers: Enabling care staff working with older people. International Journal of Language & Communication Disorders, 36(Suppl):194-199. Doi: 10.3109/13682820109177883	Communication Disorders/Disabilities	Both Residential and Community Aged Care	" The ‘Communicate’ package is delivered as a workshop in one full day or two half days by speech and language therapists who have been inducted and accredited by ADA. Communicate aims to benefit people with communication impairments by ensuring that their carers have a fm foundation in general communication skills which are transferable, being equally applicable in interactions with service user…	1) Questionnaire about Communication knowledge, attitudes & confidence	Evaluating changes in knowledge, confidence and attitudes towards communicating with people with a communication impariment	Comparison of questionnaires completed at two and 12 weeks after training by 64 participants showed little change, suggesting that the changes post-training were maintained. However, respondents’ self-assessed ratings improved for knowledge of ‘how it might feel to have communication problems’ (Wilcoxon p = 0 05) and overall knowledge (Wilcoxon p = 0 05), suggesting some consolidation over time. …	"Participants completed a questionnaire before undertaking the training, at two weeks and twelve weeks post-training and a sub-sample of twenty-four were studied, using short video-recordings of their interaction with a service user who had a communication difficulty."	The practical skills based agenda determines what knowledge is covered in the Communicate programme. Learning is facilitated by the active involvement of workshop participants in experiential tasks and discussion of their clients.	Training delivered to a range of different persons: 50% care assistants, qualified nurses, other allied health professionals	Not specified.	n = 157 participants completed clinical measures (across 4 partner health/social care organisations); n = 24 (sub-group completed semi-structured interviews)	Not specified.	Not specified.	Not specified.	Approx 8 hours total (hours/minutes not specified)	Can be delivered in one day, or over two half days	Not specified.	Not specified.	Speech pathologists (certified health professionals)	Not specified.	Not specified.
							2) Video-recordings & short semi-structured interviews	Observing changes in use of strategies and supportive communication techniques	Basic strategies & use of yes/no questions were used more post-training. Otherwise no significant findings revealed.	"Participants completed a questionnaire before undertaking the training, at two weeks and twelve weeks post-training and a sub-sample of twenty-four were studied, using short video-recordings of their interaction with a service user who had a communication difficulty."
36	77	Adaptation of Supporting Partners of People with Aphasia in Relationships and Conversation (SPPARC)	Eriksson K; Forsgren E; Hartelius L; Saldert C. (2016). Communication partner training of enrolled nurses working in nursing homes with people with communication disorders caused by stroke or Parkinson's disease. Disabil Rehabil, 38(12):1187-203. Doi: 10.3109/09638288.2015.1089952	Communication Disorders/Disabilities	Residential Aged Care	"To evaluate the effect of a communication partner training programme directed to enrolled nurses working with people with communication disorders in nursing homes, using an individualised approach."	1) Goal attainment in video-recorded interaction	Blinded assessors watched video recordings of dyads. Rated communication behaviours/use of specific communication strategies (as determined by individual goals) on a scale of 1 to 4 (goal attainment scale)	Significant. Mean of the scores in the intervention phase were higher than at baseline, suggesting that CPs were using communication strategies.	"The collection of video-recorded interaction in a nursing situation was done at the start of every session in all phases of the study."	"The aim of the intervention was to improve the everyday communication for the PwCD. The programme consisted of eight training sessions except for dyad 1, which only participated in seven sessions due to holiday-related scheduling difficulties. The sessions were conducted in the nursing homes by two of the authors, both SLPs and Ph.D. students, involved in the present study. The sessions were sch…	n = 10 (5 dyads recruited from 5 different nursing homes). Each dyad consisted of a person with a communication difficulty/disability and an enrolled nurses (who worked in the NH)	Training provided in-person (face-to-face)	n = 10	Booklet (containing information about communication disabilities and general communication strategies), video-recording equipment,	Training delivered at the nursing homes/residential care facilities.	Training sessions: 8 x 30 minutes (delivered once or twice per week)	4 hours total	Training ranged from 4 to 8 weeks (dependent on Dyad)	Individualised communication strategies & tailored to the individual - high variability in scripting	Not specified.	Training delivered by two SLPs (both also had PhD)	"However, since the intervention was to take place during regular activities in the nursing homes, the programme was modified, that is, the amount of information about conversation in general was shortened and almost all focus was put on the specific communication of each dyad."	Not specified.
							2) Self-evaluation of goal attainment	Self-reflection task: CPs had to determine how well they implemented the communication strategies. "The five-grade GAS ranging from least to most favour-able outcome were used by the CP participants to assess their own perception of goal attainment."	All reports by the CPs on the GAS reflected perceived improvements in goal attainment at the end of the treatment phase (Table 5).	Self-reflections completed at baseline/outset, at end of session 5, and post-intervention phase (follow-up)
							3) Perceived functional communication	Patient specific. COAST (Communication outcomes after stroke). Would assess percevied functional communication skills (everyday communication skills were rated on a 5-point likert scale)	All PwCD but one, PwCD-3, reported an improvement in perceived functional communication in the COAST after intervention, when calculated on the total score	COAST completed at baseline/outset, at end of session 5, and post-intervention phase (follow-up)
37	78	Based on the Patient-Centred Communication Intervention: Adaptation of Supported Conversation for Adults with Aphasia (SCA) along with development of Communication Plans	Forsgren E; Saldert C. (2022). Implementation of communication routines facilitating person-centred care in long-term residential care: A pilot study. Health Expect Dec 2022;25(6):2982-2991. Doi: 10.1111/hex.13606	Communication Disorders/Disabilities	Residential Aged Care	Specific routines such as the development of personal communication plans can improve the interaction between people with communication disorders and healthcare staff. This pilot study explores a model for implementing communication routines including personal communication plans in long‐term residential care.	1) Structured interviews (using the Theoretical Domains Framework)	To explore the barrier and facilitators to effective implementation of communication plans and subsequent SCA training.	(not significant as qual data) The overall implementation success rate for the facilities was moderate, andone of the facilities showed promising results related to personal communicationplans. Both facilities experienced barriers to implementation, including managementproblems and a lack of reminders. However, the two facilities seem to have differentmotivations for change.	At follow-up one and then again four months post training (follow up 2)	Phase 3 (Training): In groups of 3–8, all available ENs participated in a 4 h workshop of a mixed format led by the authors E. F. and C. S. with content that had been adapted after the specific units. The workshop was based on the work described in Simmons‐Mackie et al.,17Sorin‐Peters et al.18and McGilton et al.19,20Topics covered included communicationdifficulties and strategies people used to a…	Enrolled nurses working at long term residential care facilities (for older persons)	Training delivered face to face, small group setting (3 to 8 E/Ns at a given time)	n = 56 (28 staff per facility)	Not specified. Will need to acquire the manual for further information on this.	Training delivered on site by the SLP to the ENs.	1 X 4 hour workshop (based on SCA); 2 X 1 hour training sessions with SLP (review of video recordings); Additional Follow-up (re: communcation plans and additional training): SLP available for anywhere from 8 to 30 hours	Total Training: 6 hours/360 minutes. Total Training + Follow-ups: 14 hours to 36 hours (high variability for this phase - depends on engagement with SLP during this stage, and if follow-ups completed independently or as a group)	Training + follow-up activities spanned for 7 weeks (5 weeks training facilities, 2 weeks follow-up)	Not specified. Will need to acquire the manual for further information on this.	Not specified.	Training to staff delivered by 2 SLPs (health professionals with prior training in CPT and communication plans)	Program materials were slightly adapted depending on the needs of the particular unit. The authors met with management, shared information on the projects, and made adaptations based on feedback from these meetings. Specific information regarding exactly how the content/program was adapted was not provided in the publication.	Not specified.
							2) Goal Attainment Scales (GAS)	(patient specific) As part of communication plans, residents developed communication goals	Analysis ofunit goal attainmentshowed that F1 had attained 40% ofthe main goal of creating personal communication plans for allresidents at follow‐up 1, 75% at follow‐up 3 and 60% at follow‐up 4	Completed at follow-up 1, follow-up 2 (4 months post training), follow-up 3 (7 months post training), and follow-up 4 (12 months post training)
	79	Interprofessional (IP) Communication Training Program (based on the Patient-Centred Communication Intervention)	Chu CH; Sorin-Peters R; Sidani S; De La Huerta B; McGilton KS. (2018). An Interprofessional Communication Training Program to Improve Nurses' Ability to Communicate With Stroke Patients With Communication Disorders. Rehabil Nurs, 43(6):E25-E34. Doi: 10.1097/rnj.0000000000000041	Stroke	Hospital Inpatient	"The aim of the study was to evaluate change in nurses’ knowledge, attitudes, and behaviors after an Interprofessional (IP) Communication Training Program designed to improve nurses’ ability to communicate with stroke rehabilitation inpatients with communication disorders."	1) The Communication Impairment Questionnaire (CIQ)	"Measured nurses’ attitudes toward communicating with patients with communication disorders and the degree to which a person-centered approach was used in relating to patients with communication disorders."	Significant difference recorded from baseline to 3 months post-intervention, indicating that nurses attitudes towards communication disorders improved after training	Completed three times: 1. Prior to the Communication Training Workshop, 2. Approximately 3 months after the workshop & SLP staff support implementation, 3. 1 year follow-up after the booster workshop.	"The patient-centred communication intervention consisted of (a) a workshop and booster workshop for nursing staff focused on communication and behavioural management strategies, (b) a comprehensive patient assessment and the development of individualised patient communication care plans, and (c) an SLP staff support system to assist nursing staff in implementing the care plans in their daily pra…	Nursing staff working on inpatient stroke rehabilitation units	1) Full day face-to-face workshop	n = 46 nursing staff (registered nurses & registered practical nurses)	Will need to acquire the manual for further information on this.	Conducted across two inpatient stroke rehabilitation units (Canada)	1. Educational Workshops = 8 hours length (full day); 2. Half-day booster workshop (approximately 4 hours, delivered approx 8 months post initial workshop), 3. SLP staff Support Program (nil time specified, on an 'as needs' basis)	Minimum total training = 12 hours (initial and booster).	Total study spanned from March 2011 to March 2014 (36 months); Initial outcome measures through to final outcome measures = approx 29 months; training start to training end = 1 year.	Will need to acquire the manual for further information on this.	"The components of the program were provided to all nursing staff on the two rehabilitation units regardless of their enrollment status in the study; however, more extensive and in-depth follow-up was provided to nurse participants."	1. Full-day face to face workshop was facilitated by SLP and an academic nurse (qualified health professionals) , 2. Staff support system was facilitated by SLP (qualified health professional), 3. Unclear who delivered booster workshop.	Not specified.	Treatment fidelity was assessed by a trained RA, who is an RN, to complete a standardized checklist that recorded the type and number of verbal and nonverbal communication and behavioral strategies used by the nurse during each observation. The RA was acclimatized to the units in order to be as innocuous as possible. Higher checklist scores indicated a higher number of strategies used by the nurs…
							2) Providers Interactional Comfort Survey (PICS) (adapted version)	"Was used to evaluate nursing staff knowledge, competence, comfort, and scope of practice toward working with patients with communication disorders."	The PICS score significantly improved 3months after the IP Communication Training Program was delivered. The PICS score continued to improve 1 year later to a statistically significant degree, suggesting an increase in nurses’ perception of their competence, confidence, willingness, frequency, and scope of practice as related to interacting with patients with communication disorders.	Completed three times: 1. Prior to the Communication Training Workshop, 2. Approximately 3 months after the workshop & SLP staff support implementation, 3. 1 year follow-up after the booster workshop.
							3) Workshop evaluation questionnaire	The effectiveness of the workshop was rated on a 4-point Likert scale, with respect to the four principles from the Aphasia Framework for Outcome Measurement. Participants were also encouraged to provide critical feedback and appraise the content presented.	The mean scores for all of the items ranged from 3.6 to 3.8 out of 4 meaning “excellent” in each area of evaluation (Table 2). One participant commented that the volume of a video used to demonstrate communication techniques was too low. Three other participants provided positive comments in the comment section (e.g., “this was great and very informative”).	Completed by nursing staff immediately after completing the training workshop.
							4) Focus groups	to determine the acceptability of the intervention - The aim of the focus groups were to understand how the nurses and SLPs perceived the components of the IP Communication Training Program, determine aspects that were most and least helpful to the nurses with respect to working with patients with communication disorders in their fast paced clinical setting.	Regulated nurses regarded the training program as “valuable” and “acceptable.” The workshop was highly acceptable, and the scenarios presented were “great for learning.” Nurses reported that the booster workshop was a “wonderful refresher” on how to communicate with patients with communication disorders, and it was perceived by nurses that their patients seemed more confident when the nurses appe…	Once the training/intervention was discontinued
	80	"Patient-Centred Communication Intervention" (expanded from SCA)	Sorin-Peters R; McGilton KS; Rochon E. (2010). The development and evaluation of a training programme for nurses working with persons with communication disorders in a complex continuing care facility. Aphasiology, 24(12):1511-1536. Doi: 10.1080/02687038.2010.494829	Communication Disorders/Disabilities	LTC	The aim of this paper is to present data that pertain to the specific communicativecomponents of the PCCI; that is, the Communication Plans and the communica-tion training workshop that were developed to expand on Geneureux et al.’s (2004)informal process for implementing the plans. In this regard, the specific aims are (a)to explore changes in staff knowledge about language impairment, (b) to de…	1) Staff perception questionnaire	Measures staff's perception of the workshop and training. Specifically: principles ofcaring for the person, learning about aphasia, the modified and shortened versionof SCA, individualised Communication Plans, and putting it all together in prac-tice	Staff subjectively commented that the workshop was extremelyhelpful. They liked the review and “refresher” of the knowledge and stated that theylearned different strategies to communicate with residents with different diagnoses.Staff commented that the workshop promoted enhanced care, and to some it seemedeasier to take care of the residents after the training day. Nurses also reported that thewo…	Participants to provide a rating at the end of each component of the training (4 point likert scale)	The training module included: 1. Principles of caring for the person: The REAP model (McGilton, 2004) was devel-oped by the second author and includes principles and strategies on relating well,environmental manipulation, abilities-focused care, and principles about person-hood. Techniques for relating well include using a calm voice, gentle touch, andcalm approach. Environmental manipulation inc…	A combination of registered nurses and nursing aides working at a long term residential care facility	Training delivered face-to-face	Total: n = 27….. n = 9 (residents with communication difficulties - "being understood by others"), n = 17 (nursing staff, 10 were RNs, 7 were registered practical nurses)	Unspecified - need to access manual/contact authors for further information	Training delivered to staff who work in a long-term care centre	1 x 8 hour (full day) workshop, implementation of CPs for 8 weeks post-workshop (SLP would be on site to provide support for 2 - 3 hours once or twice a week for 8 week period)	8 hour training, unspecified time re: follow-up and ad hoc support (not documented)	8 week duration total	Will need to access manual for further information.	Not specified.	SLP (based on site) responsible for the development of resident's Communication Plans (CPs); SLPs (authors) also responsible for delivering training	Not specified.	Not specified.
							2) The Knowledge of Aphasia (KAQ)	Measures of knowledge gained through the workshop: The Knowledge of AphasiaQuestionnaire (KAQ)©was used in the study because it included specific language-based questions. The KAQ is an informal questionnaire designed by the AphasiaInstitute, Toronto, to evaluate knowledge of aphasia and the SCA approac	Therewas a statistically significant increase in the total score after the workshop (p<.000).This statistically significant increase in total scale scores was maintained one monthfollowing the intervention (p<.002). There was no significant difference in total scalescores between post-workshop and 8 weeks post-intervention	Staff completed it before and after the trainingworkshop as well as 8 weeks following the intervention.
							3) Staff's perception of the Communication Plans' usefulness	After the 1-day work-shop, staff were asked to use the Communication Plans during all their interactionswith their residents for an 8-week period. After the 8 weeks, staff completed aquestionnaire to evaluate the plans’ usefulness	Staff rated the plans as very useful during relating to residents (meanscore of 4.3 out of 5) and as being very useful for residents with language difficulties( ̄x=4.3). They also rated the plans as being very useful in helping them understandthe residents’ communication characteristics ( ̄x=4.6) and rated the presentation ofthe plans as being very clear ( ̄x=4.6)	After the 1-day work-shop, staff were asked to use the Communication Plans during all their interactionswith their residents for an 8-week period. After the 8 weeks, staff completed aquestionnaire to evaluate the plans’ usefulness
	81	"Patient-Centred Communication Intervention" (expanded from SCA)	McGilton K; Sorin-Peters R; Sidani S; Rochon E; Boscart V; Fox M. (2011). Focus on communication: increasing the opportunity for successful staff-patient interactions. Int J Older People Nurs Mar 2011;6(1):13-24	Communication Disorders/Disabilities	LTC	Aims of this study include: assessing the implementation of the communication care plans; identifying staff perceptions of the intervention; exploring changes in patients’ perceptions of care and psychosocial functioning; and exploring changes in nurses’ knowledge of and attitude towards communication with patients.	1) Interaction Rating Form (IRF)	The checklist includes specific strategies that are commonly used by SLP when treating patients with communication impairments (Shelton & Shryock, 2007). The observation system provides data on the number of strategies that were required and delivered during the interaction, indicating a score reflecting the discrepancy between the number of strategies required and those actually given.	The unit of observation was the interaction involving the nursing staff–patient dyad during a social conversation. On average, during the first observation, nurses used 85% of the suggested communication strategies listed on the patients’ individualized communication plan. During the second observation, 76% of the strategies were used by nurses.	Observed immediately following the workshop, and again two months later. Less strategies were used by nurses 2 month post intervention.	The workshop covered the following: (i) Communication Management: nursing staff were trained to use communication strategies that promoted the patient’s ability to communicate, and acknowledged and revealed the patient’s competence level (Kagan, 1998). Video demonstrations and opportunities for nursing staff to practice the communication strategies in structured role plays were provided during th…	Training delivered to nursing staff in CCC facility (working with patients who have long-term chronic impairments post-stroke)	Training delivered face-to-face ; ad-hoc follow-up and support was 1:1 with SLP and nurse ("staff support system")	n = 17 (7 were practical registered nurses, 10 were registered nurses)	Unspecified - need to access manual/contact authors for further information	Training delivered to nursing staff working in a complex continuing care (CCC) facility.	1 day workshop (approx 8 hours); then SLP support to staff for 2 hours a week (observations, feedback, demonstrating strategies, ad-hoc support)	8 hour training, unspecified time re: follow-up and ad hoc support (not documented)	8 week duration total	Will need to access manual for further information.	Not specified.	Authors (SLPs) were responsible for the training	variation in the 1:1 staff support system sessions, based on nurses' caseload and needs.	Not specified.
							2) Focus Groups with staff	Two focus groups were conducted with nursing staff participants to identify their perception of the intervention	Qualitative analysis - nil significant effects. Analysis of the focus group data revealed four themes: acquiring new skills; awareness of the need for individualized approaches to patient care; additional outcomes; and continuity of care.	Post training (duration post training not specified).
							3) Stroke and Aphasia Quality of Life (SAQOL)	(patient specific) Assesses patient quality of life	Statistically significant impact between pre and post for communication (not psychosocial)	Administered at baseline and at 1 month post-intervention
							4) Geriatric Depression Scale - 15 item version	(patient specific) used to assess depression in adults with aphasia following a stroke	Nil significant change recorded	Administered at baseline and at 1 month post-intervention
							5) The relational care scale (RCS)	(patient specific) used to measure patient satisfaction with nurses’ relational care	Statistically significant improvement	Administered at baseline and at 1 month post-intervention
							6) The Patient Close Visual Analogue Scale (VAS)	The global perception of the closeness of the nurse–patient relationship	Statistically significant improvement	Administered at baseline and at 1 month post-intervention
							7) Communication-Impairment Questionnaire (CIQ)	Measures and evaluates the attitudes of the nurses towards patients with communication impairments.	Statistically significant improvement	Administered at baseline and at 1 month post-intervention
							8) Knowledge on Communication Impairment Scale (KCI)	Nurses' knowledge of communication impairment	Statistically significant improvement	Administered at baseline and at 1 month post-intervention
							9) VAS - Provider Close	Global perception of the closeness of the staff-patient relationship was measured.	Nil significant change recorded	Administered at baseline and at 1 month post-intervention
							10) Perceived ease of caregiving (one item VAS)	Assessed perceived ease of caregiving	Nil significant change recorded	Administered at baseline and at 1 month post-intervention
38	82	StudentSPEACS ("Study of Patient-Nurse Effectiveness with Assistive Communication Strategies")	Tate JA; Newtz C; Ali A; Happ MB. (2020). Advancing Patient-Centered Communication Content for Prelicensure Nursing Students Using StudentSPEACS: A Mixed-Methods Study. Nurse Educ, 45(4):E36-E40. Doi: 10.1097/NNE.0000000000000785	Communication Disorders/Disabilities	University Setting	The purpose of this study was to determine the feasibility and acceptability of delivering the Study of Patient-Nurse Effectiveness With Assistive Communication Strategies (StudentSPEACS) program to prelicensure nursing students and to describe student clinical applications of this content in the year following the communication training.	1) Nurse Communication Survey (NCS)	Survey measured attitudes and self-efficacy about nurse-patient communication. Students also answered 2 open-ended questions to describe clinical application of StudentSPEACS content during the previous year.	Most (98%) of the students reported using the StudentSPEACS content in the clinical setting. In the quantitative responses, students reported using gestures most often and first-letter spelling least often. Students reported being able to access online modules with ease. ... students rated the StudentSPEACS content as very valuable using a Likert style scale of 1 (not valuable) to 5 (extremely va…	Survey was administered to participants (survey) one year following training (online survey)	The StudentSPEACS programconsists of 3 components as depicted in the Supplemental Digital Content, Figure, http://links.lww.com/NE/A735: 1. Online training completed before class (1 hour). Students received access to the online SPEACS-2 communication skills training program,12 consisting of 6 narrated 10-minute segments with video exemplars of nurse-patient communication using augmentative and as…	Student nurses (completing training)	Combination of online and face-to-face training (online module, in-class lecture, clinical simulation)	n = 86 (junior nursing students)	Materials: Computer and internet for online module (6 x 10 minute video exemplars of nurse-patient communication techniques); Lecture slides/materials/notes; communication board, pencils & paper for translation activities	Training delivered to students (nursing)- both online and in person at univresity	Online training = 1 hour; in-class lecture = 1.5 hours; clinical simulation = 1.5 hours	Total training: 4 hours	Total duration (including follow-up survey) = 1 year; training delivered in 'sophmore year'	Will need to access manual for further information.	Not specified.	Not specified.	Not specified.	Not specified.
39	83	Name of CPT not stated	Al-Wathinani AM; Al-Sudairi NF; Alhallaf MA; Albaqami NA; Alghamdi AA; Turunen-Taheri S; Khorram-Manesh A; Aljuaid M; Goniewicz K. (2022). Raising Awareness of Hearing and Communication Disorders Among Emergency Medical Services Students: Are Knowledge Translation Workshops Useful?Disaster Med Public Health Prep May 2022;17():e163.	Communication Disorders/Disabilities	University Setting	"In numerous countries, emergency medical services (EMS) students receive curriculum training in effective patient–provider communication, but most of this training assumes patients have intact communication capabilities, leading to a lack of preparedness to interact with patients, who have communication disorders. In such cases, first responders could end up delivering suboptimal care or possibl…	1) A pre-test of 10 multiple choice questions	The pretest’s main aim was to assess the participants’ general knowledge about the communication, swallowing, and hearing disorders that are secondary to medical problems	The workshop improved the level of knowledge significantly among the EMS students.	Survey administered prior to training session	The workshop began with an introduction of the general knowledge about the communication and swallowing profession, the role of the communication and swallowing clinicians, the audiology and balance profession along with the role of the audiologists, and the disorders resulting in problems related to those professions, such as Down syndrome, hearing impairment, autism, attention deficiency and hy…	Training delivered to emergency medicine students	The workshop was conducted virtually via a web conferencing platform, Zoom, due to the COVID-19 pandemic.	n = 57 (emergency medicine students)	Not specified.	Online (Zoom conference) training	Not specified.	Not specified.	Not specified.	Not specified.	Not specified.	Workshop facilitated by a communication and swallowing clinician from the rehabilitation sciences department	Not specified.	Not specified.
							1) A post-test of 10 multiple choice questions (same as pre-test) with additional feedback from students	As above & to gather feedback on the once-off workshop	The workshop improved the level of knowledge significantly among the EMS students. The level of knowledge scores was compared before and after the hearing and communication disorders awareness workshop. EMS students’ scores before the workshop were lower compared with EMS students’ scores after the workshop. A Wilcoxon signed rank test indicated that this difference was statistically significant.	Administered post-training.
40	84	Adapted from TBI Express (for use with paid carers)	Behn N; Togher L; Power E; Heard R. (2012). Evaluating communication training for paid carers of people with traumatic brain injury. Brain Inj, 26(13-14):1702-15. Doi: 10.3109/02699052.2012.722258	TBI	Hospital Inpatient	To evaluate the effectiveness of a communication training programme for paid carers to improve their conversational interactions with people with TBI.	1) Adapted Measure of Participation in Conversation (MPC)	(patient specific) The first scale, the MPC, refers to the level of participation the person of TBI has within a conversation. It consists of two sub-scales, interaction (social connection) and transaction (content).	Rewarding scale (and additional scale 'interesting') both demonstrated significant change for the treatment group as time passed. Nil sign findings for casual conversation for MPC interaction scale.	Administered at: 1) Pre-training; 2) Post-training, 3) Follow-up period.	The training programme was adapted from a previously described programme for communication partners of people with TBI Citation[35]. Positive communication was taught using a range of collaboration and elaboration conversational strategies Citation[32]. Collaborative strategies aimed to encourage a person with TBI to take a more active, equal and balanced part in conversations. Elaborative strate…	Paid carers at a post-acute residential rehabilitation programme	Four out of five have one-one-one training due to time challenges with the first author (SLP)	n = 10 paid carers (5 allocated to training; 5 allocated to control)	Not specified. Will need to acquire the manual for further information on this (adapted Manual of original TBI Express).	Delivered at post-acute residential rehabilitation programme	1 X 2 hour introduction session (within 2 weeks of baseline measures); 5 X 3 hour sessions (occurred over 8 week period)	Total 17 hours training	8 week duration (for training to be delivered in total)	Not specified. Will need to acquire the manual for further information on this (adapted Manual of original TBI Express).	Not specified.	Training delivered by speech pathologist	Not specified.	Not specified.
							2) Measure of Support in Conversation (MSC)	The second scale, the MSC, rates the skill of the communication partner. It consists of two sub-scales, acknowledging competence (AC) and revealing competence (RC) for the person with TBI.	Significant findings in time x group contrast (more time that passed, treatment group showed markedly better outcomes in acknowledging and revealing competence of the person with TBI)	Administered at: 1) Pre-training; 2) Post-training, 3) Follow-up period.
							3) Global Impression Scales	(both CP and person with TBI) These scales form a global measure of communicative ability to rate the outcome of a conversational interaction Citation[12]. Rather than focusing specifically on the skills of the person with TBI, these scales take the conversational behaviours of both the person with TBI and their communication partner into account.	Improved skills for the paid carer were shown on measures of global communicative ability. Rather than focusing on the specific role of the paid carer or person with TBI, these measures reflect raters’ impressions of the conversation as a whole. Conversations that involved trained paid carers were perceived to be more rewarding, appropriate and interesting than for the control group interactions.	Administered at: 1) Pre-training; 2) Post-training, 3) Follow-up period.
							4) La Trobe Communication Questionnaire (LCQ)	The LCQ measures perceived communicative ability for the person with TBI and close others, such as a family member Citation[39]. There are two forms of the LCQ including a self-report form which is used to measure the perceived communicative ability of the person with TBI, and the other form which in this study was completed by the paid carer and also a family member separately.	No evidence of interaction or main effects for the LCQ (self report or carer report)	Administered at: 1) Pre-training; 2) Post-training, 3) Follow-up period.
							5) Modified Burden Scale	(comm partner specific) Paid carers were administered a 22-item scale of the caregiving experience at each time interval. The scale was adapted from the Modified Burden Questionnaire Citation[42] which included 22 items from the Caregiver Burden Interview Citation[43] and eight items on the positive aspects of caring Citation[44] and was intended for significant others of people with TBI. Twelve …	No significant interaction effects. However, as a main effect, trained carers rated themselves as experiecing more burden than the control group. There was, however, a main effect for group for those items describing the negative aspects (F1,7 = 6.57, p = 0.037) rather than positive aspects of caregiving (F1,7 = 1.53, p = 0.26). This suggested that trained paid carers rated themselves as higher f…	Administered at: 1) Pre-training; 2) Post-training, 3) Follow-up period.
	85	Adapted from TBI Express (for use with paid carers)	Behn N; Togher L; Power E. (2015). Experiences from a communication training programme of paid carers in a residential rehabilitation centre for people with traumatic brain injury. Brain Inj, 29(13-14):1554-60. Doi: 10.3109/02699052.2015.1077992	TBI	Hospital Inpatient	To determine the impact of a communication training programme by exploring the experiences of paid carers who attended the programme in a residential rehabilitation centre for people with traumatic brain injury (TBI).	1) Semi-structured interviews with Participants	"To gather information about a paid carer's experience of talking with people with brain injury, the training programme, and the changes that they would make to the training programme."	Paid carers described improved knowledge and use of strategies in interactions with persons with TBI, improved communication (being able to modify communication style to suit the individual), and positive emotional experiences (greater feelings of confidence when interacting with the persons with brain injury. Also felt more comfortable in conversation and reported more positive conversations/exc…	Completed both pre and post training.	Paid carers learned how to utilize positive communication strategies (e.g. introducing topics of interest and asking open-ended questions) to facilitate more equal and balanced conversations and increase the participation of the person with TBI. Paid carers were exposed to a range of didactic and performance-based approaches which included group discussion, modelling, role-play, feedback, rehears…	Paid carers at a post-acute residential rehabilitation programme	Four out of five have one-one-one training due to time challenges with the first author (SLP)	n = 10 paid carers (5 allocated to training; 5 allocated to control)	Not specified. Will need to acquire the manual for further information on this (adapted Manual of original TBI Express).	Delivered at post-acute residential rehabilitation programme	A total of 6 sessions (1 X introduction session for 2 Hours; 5 X 3 hour training sessions/modules)	Total of 17 hours training.	Training was spread over an 8 week duration.	Not specified. Will need to acquire the manual for further information on this (adapted Manual of original TBI Express).	Not specified.	Training delivered by speech pathologist	Program was adapted in two ways from the original TBI Express: 1. Section on causes and consequences of brain injury was removed (as paid carer had received this training elsewhere). 2. Commonly occuring workplace settings were incorporated into the program (e.g. following an aggressive incident at work, conducting a community visit)	Not specified.
41	86	TBI Police Training Program	Togher L; McDonald S; Code C; Grant S. (2004). Training communication partners of people with traumatic brain injury: a randomised controlled trial. Aphasiology, 2004;18(4):313-335. Doi: 10.1080/02687030344000535	TBI	Community Setting	To evaluate the effectiveness of a training programme aimed at improving the communication of police officers during service encounters with people with TBI.	1) Analysis of phone conversations between person with TBI and officer	To observe changes in language use and communication support strategies used by officers following communication skills training	First, the amount of time spent establishing the nature of the service request significantlyincreased from 6.5% of the total moves in pre-training interactions to 17% in the post-training interactions (Z = 2.31,p=.021). That is, more time was spent determining thenature and content of the query being made by the people with TBI. This allowed for agreater proportion of the service encounter to foc…	Data gathered at 2 time-points: pre (baseline) and post (end of 6 weeks) training.	The goals of the programme were based on the performance of subjects during the pre-training tapes, with the following problems being highlighted: (a ) difficulty establishing the nature of the service request, (b ) confusing the genre of a service encounter with that of a casual conversation, thus failing to stop participants with TBI from introducing tangential topics, and (c ) difficulty closi…	Police officers (upskilling/training officers to communicate with persons with TBI) from the Goulburn Police Academy	face to face gorup based training.	n = 20 (police officers; randomly selected from group of 40)' n = 20 (TBI participants)	Not specified. Will need to acquire the manual for further information on this	Delivered in community based setting (police training academy)	Training for police assigned to treatment condition: 6 X 2 hour sessions, delivered weekly.	Total of 12 hours training.	Training was spread over 6 week duration.	"The training was not designed to be prescriptive or to produce a ``normal'' interaction" - will need to access the training manual for further information re: scripting and structure	Not specified.	Training developed in collaboration with senior police officers and delivered by SLPs/researchers.	Not specified.	Not specified.
42	87	Hybrid Program: Connect X SCA (specifically, the Supported Conversation Volunteer program that was developed based on the Communication Access Toolkit and the Supported Conversation for Adults Training)	McKinley, Kathryn; Heard, Renee; Brinkmann, Sally; Shulsinger, Julia; O'Halloran, Robyn. (2015). Social conversations for hospital patients with acquired communication disabilities. Journal of Clinical Practice in Speech-Language Pathology 02// 2015;17(1):27-31	Acquired Communication Disorder	Hospital Acute	While the authors were aware of a home-based supported conversation partner scheme for people with chronic aphasia living in the community (McVicker, Parr, Pound, & Duchan, 2009), this was the first program that they were aware of that provided supported conversation opportunities to hospital inpatients with acquired communication disorders.... pilot trial and evaluating efficacy	1) Written survey (volunteer specific)	Gathering information on participants thoughts/experiences/expectations with the program and feedback.	Volunteers reported enjoying the program, however still experienced challenges communicating with some patients even with the strategies and support	Post intervention evaluation	Information and resources from The Communication Access Toolkit (Parr, Wimborne, Hewitt, & Pound, 2008) and the Supported Conversation for Adults Training Workshops (The Aphasia Institute, http://www.aphasia.ca/health care-professionals/ai-training/) were combined with newly developed resources to create three separate workshops.	Volunteers working at a tertiary hospital in Melbourne	Workshops delivered face-to-faceat hospital by member of SLP team	n = 2 (volunteers to participate in the pilot study); n = 10 (patients who had been admitted for strokes)	Communication history questionnaire (included information about the patient's hobbies, interests, etc), resources folder (for the volunteers to use with patients with stroke) - included paper and markers, whiteboards, maps, alphabet and number boards, picture-based resources, topic cards, word lists.	Training delivered to volunteers in tertiary hospital (on stroke/acute unit)	3 X workshops. Workshop 1 = 3.5 hours; Workshop 2 = 3 hours; Workshop 3 = 3.5 hours; practice conversing with patients = 30 minute intervals (once or twice per week)	Total training time of 10 hours; conversation time with patients (practice) = 24 hours of conversation	Training ran for a total of 6 weeks.	Workshops highly structured and scripted.	Not specified.	Training delivered by speech pathologists	Not specified.	Not specified.
							2) Aphasia-friendly survey (patient feedback) (also interview format for those who needed it)	Gathering feedback from patients re: the program	Reported that being part of the program provided them with more opportunities to communicate	Post intervention evaluation
43	88	OIVA (Finnish Communication Training Program)	Koski K; Martikainen K; Burakoff K; Launonen K. (2010). Staff members' understandings about communication with individuals who have multiple learning disabilities: a case of Finnish OIVA communication training. J Intellect Dev Disabil, 35(4):279-89. Doi: 10.3109/13668250.2010.517189	Learning Disability	LTC	Often communication training has been directed at the communication practices of staff members workingwith people with multiple learning disabilities. To date, the thinking habits of staff members, which also influenceinteractions, have not been addressed. We identified the issues staff members perceived as important for their developmentas communication partners after participating in a communic…	1) Qualitative interviews with care staff who participated in training & video-based guidance sessions	To identify issues with the OIVA training program & how to subsequently improve the program in future.	Nil significant findings: The results showed that, in additionto discovering new communication practices, theinformants had also pondered several ethical ques-tions relating to individuals with MLDs’ sense ofbelonging in the community, and their right to beunderstood and to understand the communicationof others. This resulted in informants reporting thatthey started to ask clients for their opini…	Interviews were conducted two months after the last training session of the OIVA training.	The Communication and Technology Centre of theFinnish Association on Intellectual and Develop-mental Disabilities has been developing a commu-nicationtrainingmodel,theOIVA-vuorovaikutusmalli1[OIVAinteractionmodel](OIVA is a Finnish acronym from the wordsparticipating through interaction). OIVA is aimed attraining direct support staff who work with peoplewith severe and complex communication needs…	Care staff working at residential care settings (with people with learning/intellectual disabilities) - long term care	Not specified.	n = 47 (initially), n = 31 completed (due to staff turnover rates)	Computer/video-recording materials, 2x videos with client-carer interactions for the SLP to review during the consultation, materials for triaining sessions not specified.	Unspecified.	12 x video-based guidance meetings - duration of meetings not specified; 6 x training sessions, occurred over two year and two month period. Time of training sessions not specified.	Not specified.	12 video-guidance meetings (over 18 months, occuring every 6 weeks); 6 training sessions (over 26 months) - two sessions delivered, then another 2 8 months later, than another 1 session 6 months later, than another session 13 months later.	Unspecified - individual case consultations would have highly flexible scripting.	Additional video-based guidance sessions could be available to care staff if requested.	Training delivered by a speech pathologist (certified health professional)	Not specified.	Not specified.
44	89	Name of CPT not stated	Thomas, B.; Courtenay, K.; Hassiotis, A.; Strydom, A.; Rantell, K. (2014). Standardised patients with intellectual disabilities in training tomorrow's doctors. BJPsych Bulletin 2014;38(3):132-136. Doi: 10.1192/pb.bp.113.043547	ID	University Setting	To develop a programme to help undergraduate medical students and postgraduate trainees to improve their skills in communicating with people with intellectual disabilities through teaching sessions that had input from simulated patients with intellectual disabilities.	1) Healthcare provider questionnaire (before and after training evaluation)	Designed to explore healthcare professional's feelings in different situations. Participants were presented with three scenarios. Students had to make a series of self-attributions along 12 items presented in a 7-point semential differential format (percevied skill, comfort, type of clinical approach)	There was a significant improvement in the students' perceived skill in managing patients with none, mild or severe disability post-training. When tested for difference in the pre- and post-training scores there was significant improvement in the scores in communicating with people with no disability (1.15 (95% CI 0.37-1.92), t(46) = 2.98, P<0.005), people with mild intellectual disability (5.13 …	Delivered before and after the training	The research team partnered worked with Access Simulations - included four actors with real intellectual disabilities to carry out a pilot of people with ID in the role of standardised patients. Sim actors were trained in set scenarios & provided with feedback when role-playing the scenario. The training consisted of a morning session by a speech and language therapist, which involved didactic te…	4th Year Undergraduate medical students (purpose was to train them in communication skills when working with patients with ID/CI)	In-person lecture and training (large group based sessions)	n = 47 (medical students)	Certificate of attendance, communication DVD, simulation actors and scenarios	Not specified.	One-off training session, however duration not specified. ?Perhaps half day or whole day?	One-off training session, however duration not specified. ?Perhaps half day or whole day?	One-off training session, however duration not specified. ?Perhaps half day or whole day?	Not specified.	All steps were taken to ensure training materials were in accessible format (for the sim actors with intellectual disabilities)	Training of simulation patients was conducted by a trained psychiatrist. Training of med students was facilitated by SLP & psychiatrist. Sim sessions with actors (completed in small groups).	Not specified.	Not specified.
							2) Feedback from medical students	Gathers feedback on percevied usefulness of the training	Feedback from students was positive, with the majority rating the presentations, role-plays and debriefing as excellent. The students commented that the training had encouraged them to interact with the patients and to pay special attention to non-verbal communication. They also gained more confidence in using a degree of sign language, pictures and drawings as communication tools to develop a go…	Delivered after training/workshop
45	90	Making Contact: A Strategy to Train Health Care Professionals to Communicate with Adults with Mental Retardation	Harper DC; Wadsworth JS. (1992). Improving health care communication for persons with mental retardation. Public Health Rep May-Jun 1992;107(3):297-302	ID	Research Centre	To explore the effects of a communication skills program designed for those working with persons with intellectual disability	1) Videotaped role play (of a patient with ID) in a model health care examination room	Use of communication behaviours/strategies when working with the person with ID - observer-rated and scored	No significant differences between professional groups were noted.	Administered pre and post (educational material presented in between)	The educational program described in this repost provides instructions concerning effective communication with persons who have mental retardation regarding the implementation of their health care regimen, and it may be used to provide an opportunity for health care providers to practice communicating with a person with a developmental disability in a health care setting.	Volunteers (medical students, nursing assistants, nurses, resident physicians)	In-person training	n = 44 (volunteers)	25 page self-instructional test, a 20 minute VHS video presentation (health professionals model functional methods of responding to persons with ID), instructions for developing practice opportunities for the trainees, instruction manual, evaluation materials.	Not specified.	One-off training session, approximately 45 minutes.	45 minutes training	Not specified.	Not specified.	Not specified.	Not specified.	Not specified.	Not specified.
							2) Posttest of knowledge of communication skills	A quiz of ID and communication skills to support	Data from the knowledge quiz indicated that the nursing assistants benefited most from the educational materials (significant increase in knowledge).	Administered pre and post (educational material presented in between)

## Sheet: Materials Analysis
Materials Analysis
Training Materials Analysis
#	Name of Training Program	Citations	Training Manual	In-person Presentation & Power-point Slides	Communication Strategies Resources (e.g. Lanyards, Badges, Comm Resource Folder)	Paper-based handouts (Posters, information, or fact sheets)	CDs, DVDs, or Video Vignettes (examples or demonstrations)	Video Recording or Video Conference Equipment	Tech (e.g. Computers, iPads)	Online Learning Modules	Reflective Diary or Reflection Worksheets	Participant Activity Sheets, Worksheets, Case Scenarios/Questions	Participant Guidebook or Manual	Rewards, Prizes, Certificates	Pictographics, AAC or other visuals	Pre-readings or Pre-activities
1	Message Communication Strategies for Dementia	Conway & Cherney, 2016; Broughton et al., 2011			1	1	1	1
2	Interactive Multimedia Program (“Speaking Skills, Reacting Skills, Redirection, and Communication Cards”)	Irvine et al., 2003							1	1
3	VideOing to Improve Communication through Education (VOICE)	O'Brien et al., 2018; Pilnick et al., 2023					1	1		1	1
4	Nursing Assistant Communiction Skills Program (NACSP)	McCallion et al., 1999	1				1					1
5	NICHE Educational Intervention	Wietzel et al., 2011					1
6	The Validation Method	Sanchez-Martinez et al., 2023; Soderlund et al., 2016		1			1	1
7	FOCUSED Training Program	Ripich, 1994; Ripich et al., 1995.	1		1		1						1
8	Be 'EPIC' (The Environment, Using Person Centred Communication, Focusing on Relationships ("I matter too"), and Incorporating Clients Abilities	Savundranayagam et al., 2020; Savundranayagam et al., 2021					1	1			1
9	Advanced Innovative Internet-based Communication Education (AIICE)	Chao et al., 2016	1	1						1
10	VIPS Communication Skills Training	Passalacqua et al., 2012	1	1			1					1
11	The VERA Communication Skills Framework Training	Smyth et al., 2023; Naughton et al., 2018a; Naughton et al., 2018b	1	1			1				1		1
12	Program adapted from: The Communication Enhancement Model, FOCUSED, and Come Talk with Me	Sprangers et al., 2015
13	Communicating with People with Advanced Dementia	Beer et al., 2012					1
14	Name of training not stated	Levy-Storms et al., 2016					1	1
15	Nonverbal Sensitivity Training Program	Magai et al., 2002	1	1
16	Come Talk with Me	Burgio et al., 2001; Bourgeois et al., 2004	1		1		1				1	1		1
17	On-the-Spot Training	Williams & Gurr, 2016		1					1
18	TANDEM train-the-trainer program & TANDEM Communication Training for Caregivers of People with Dementia	Franzmann et al., 2016; Degen et al., 2022
19	Dementia Collaborative Coaching (a Communication Coaching Intervention)	Douglas et al., 2023			1	1							1
20	Supported Conversation for Adults with Aphasia (SCA)	Kagan et al., 2001; van Rijssen et al., 2019; Kagan, 1998; Rayner & Marshall, 2003; Hansen et al., 2022; Kagan et al., 2018; Jensen et al., 2015; Power et al., 2023; Power et al., 2020; Heard et al., 2017; Wilkinson et al., 2013; Coelho de Matos et al., 2023; Nielsen et al., 2023; Simmons-Mackie et al., 2007, Welsh & Szabo, 2011	1	1	1	1	1	1				1			1
21	CommuniCare	van Rijssen et al., 2021	1			1	1			1
22	Connect: The Communication Disability Network (Making Communication Access a Reality)	Brock & Sharp, 2020; Lee et al., 2020; Finch et al., 2017; Finch et al., 2020; Finch et al., 2018; Shrubsole et al., 2021; Horton et al., 2016; Cameron et al., 2017; Cameron et al., 2018;	1	1	1		1	1	1		1	1	1		1
23	Novel Hybrid Program Adapted from: “Connect: The Communication Disability Network” and “Supported Conversation for Adults with Aphasia (SCA)”	Cameron et al., 2019
24	Training ContAct (A Dutch Communication Partner Training)	Nikkels et al., 2023					1	1				1
25	Name of training not stated	Hickey et al., 2004	1		1		1	1							1
26	Supporting Communication for Access and Participation ("SC Skills Training")	Horton et al., 2016		1		1						1
27	Name of training not stated	Lin et al., 2022
28	IPE (Interprofessional Education) for Communication Sciences and Disorders Program	Gaeta & Sharpp, 2023		1								1				1
29	HearCARE Training (Hearing and Communication Assistance for Resident Engagement)	Palmer et al., 2017	1	1	1	1					1
30	C2Hear Training (modified to be 'Hearing Champion Training')	McShea & Ferguson, 2023		1		1	1						1
31	Name of training not stated	Sanchez et al., 2017		1			1
32	Changing Talk Communication Training (CHAT)/Changing Talk Online Communication Training (CHATO)	Williams et al., 2017; Williams et al., 2006; Coleman et al., 2015; Williams et al., 2016; Williams et al., 2023; Williams et al., 2021; Coleman et al., 2022		1			1	1	1	1
33	Accessible Communication in Public Transportation	Tessier et al., 2023		1			1					1
34	FRAME Program	Baylor et al., 2019; Mach et al., 2022; Forsgren et al., 2017; Saldert et al., 2016		1			1			1		1
35	Communicate Training/Speakability Training	Maxim et al., 2001; Bryan et al., 2002					1
36	Supporting Partners of People with Aphasia in Relationships and Conversation (SPPARC)	Eriksson et al., 2016				1		1					1
37	Patient Centred Communication Intervention	Sorin-Peters et al., 2010; McGilton et al., 2011; Chu et al., 2018; Forsgren & Saldert, 2022	1	1		1	1					1
38	Adapted from: Student SPEACS - Stuyd of Patient-Nurse Effectiveness with Assistive Communication Strategies	Tate et al., 2020		1					1	1		1			1
39	Name of training not stated	Al-Wathinani et al., 2022
40	Adapted from: TBI Express	Behn et al., 2012; Behn et al., 2015	1	1		1	1	1				1
41	TBI Police Training Program	Togher et al., 2004	1	1			1					1
42	Supported Conversation Volunteer Program (Hybrid of: Connect X SCA)	McKinley et al., 2015		1	1	1									1
43	OIVA (Finnish Communication Training Program)	Koski et al., 2010					1	1
44	Name of training not stated	Thomas et al., 2014		1			1					1		1
45	Making Contact: A Strategy to Training Health Care Professionals to Communication with Adults with Mental Retardation	Harper & Wadsworth, 1992	1	1			1
TOTALS (n)			16	23	9	11	29	13	5	7	6	15	6	2	5	1
TOTALS (%)			0.333333	0.479167	0.1875	0.229167	0.604167	0.270833	0.104167	0.145833	0.125	0.3125	0.125	0.0416667	0.104167	0.0208333

## Sheet: Activities Analysis
Training Activities Analysis
#	Name of Training Program	Citations	Theory	Video Presentation	Role Play	Reflection Activity	Group Disucssion & Debriefing	Direct Feedback on Practice of Skills	Participation of a person with communication support needs	Interaction with Sim Actor	Follow-Up/Booster Sessions	Online Activities	Other
1	Message Communication Strategies for Dementia	Conway & Cherney, 2016; Broughton et al., 2011	1	1				1			1
2	Interactive Multimedia Program (“Speaking Skills, Reacting Skills, Redirection, and Communication Cards”)	Irvine et al., 2003	1									1
3	VideOing to Improve Communication through Education (VOICE)	O'Brien et al., 2018; Pilnick et al., 2023	1	1	1	1		1		1			1
4	Nursing Assistant Communiction Skills Program (NACSP)	McCallion et al., 1999	1	1							1
5	NICHE Educational Intervention	Wietzel et al., 2011		1
6	The Validation Method	Sanchez-Martinez et al., 2023; Soderlund et al., 2016	1	1	1	1
7	FOCUSED Training Program	Ripich, 1994; Ripich et al., 1995.	1	1	1
8	Be 'EPIC' (The Environment, Using Person Centred Communication, Focusing on Relationships ("I matter too"), and Incorporating Clients Abilities	Savundranayagam et al., 2020; Savundranayagam et al., 2021	1	1	1		1		1				1
9	Advanced Innovative Internet-based Communication Education (AIICE)	Chao et al., 2016	1									1
10	VIPS Communication Skills Training	Passalacqua et al., 2012	1	1	1		1	1					1
11	The VERA Communication Skills Framework Training	Smyth et al., 2023; Naughton et al., 2018a; Naughton et al., 2018b	1	1							1		1
12	Program adapted from: The Communication Enhancement Model, FOCUSED, and Come Talk with Me	Sprangers et al., 2015	1					1
13	Communicating with People with Advanced Dementia	Beer et al., 2012	1	1									1
14	Name of training not stated	Levy-Storms et al., 2016	1	1				1	1
15	Nonverbal Sensitivity Training Program	Magai et al., 2002	1	1	1		1
16	Come Talk with Me	Burgio et al., 2001; Bourgeois et al., 2004	1					1	1		1
17	On-the-Spot Training	Williams & Gurr, 2016	1								1		1
18	TANDEM train-the-trainer program & TANDEM Communication Training for Caregivers of People with Dementia	Franzmann et al., 2016; Degen et al., 2022	1		1	1	1						1
19	Dementia Collaborative Coaching (a Communication Coaching Intervention)	Douglas et al., 2023	1			1	1
20	Supported Conversation for Adults with Aphasia (SCA)	Kagan et al., 2001; van Rijssen et al., 2019; Kagan, 1998; Rayner & Marshall, 2003; Hansen et al., 2022; Kagan et al., 2018; Jensen et al., 2015; Power et al., 2023; Power et al., 2020; Heard et al., 2017; Wilkinson et al., 2013; Coelho de Matos et al., 2023; Nielsen et al., 2023; Simmons-Mackie et al., 2007, Welsh & Szabo, 2011	1	1	1	1	1	1
21	CommuniCare	van Rijssen et al., 2021	1	1	1	1	1	1			1	1
22	Connect: The Communication Disability Network (Making Communication Access a Reality)	Brock & Sharp, 2020; Lee et al., 2020; Finch et al., 2017; Finch et al., 2020; Finch et al., 2018; Shrubsole et al., 2021; Horton et al., 2016; Cameron et al., 2017; Cameron et al., 2018;	1	1				1	1				1
23	Novel Hybrid Program Adapted from: “Connect: The Communication Disability Network” and “Supported Conversation for Adults with Aphasia (SCA)”	Cameron et al., 2019
24	Training ContAct (A Dutch Communication Partner Training)	Nikkels et al., 2023	1	1	1		1	1	1
25	Name of training not stated	Hickey et al., 2004	1	1	1	1		1
26	Supporting Communication for Access and Participation ("SC Skills Training")	Horton et al., 2016	1					1	1
27	Name of training not stated	Lin et al., 2022	1					1	1
28	IPE (Interprofessional Education) for Communication Sciences and Disorders Program	Gaeta & Sharpp, 2023	1				1						1
29	HearCARE Training (Hearing and Communication Assistance for Resident Engagement)	Palmer et al., 2017	1	1			1	1	1
30	C2Hear Training (modified to be 'Hearing Champion Training')	McShea & Ferguson, 2023	1	1			1	1
31	Name of training not stated	Sanchez et al., 2017	1	1						1
32	Changing Talk Communication Training (CHAT)/Changing Talk Online Communication Training (CHATO)	Williams et al., 2017; Williams et al., 2006; Coleman et al., 2015; Williams et al., 2016; Williams et al., 2023; Williams et al., 2021; Coleman et al., 2022		1			1	1	1	1
33	Accessible Communication in Public Transportation	Tessier et al., 2023	1	1	1		1	1
34	FRAME Program	Baylor et al., 2019; Mach et al., 2022; Forsgren et al., 2017; Saldert et al., 2016	1	1	1			1		1		1
35	Communicate Training/Speakability Training	Maxim et al., 2001; Bryan et al., 2002	1	1			1	1
36	Supporting Partners of People with Aphasia in Relationships and Conversation (SPPARC)	Eriksson et al., 2016	1		1		1	1	1
37	Patient Centred Communication Intervention	Sorin-Peters et al., 2010; McGilton et al., 2011; Chu et al., 2018; Forsgren & Saldert, 2022	1	1	1		1				1		1
38	Adapted from: Student SPEACS - Study of Patient-Nurse Effectiveness with Assistive Communication Strategies	Tate et al., 2020	1	1			1	1					1
39	Name of training not stated	Al-Wathinani et al., 2022	1									1
40	Adapted from: TBI Express	Behn et al., 2012; Behn et al., 2015	1	1	1		1	1					1
41	TBI Police Training Program	Togher et al., 2004	1	1	1	1		1					1
42	Supported Conversation Volunteer Program (Hybrid of: Connect X SCA)	McKinley et al., 2015	1	1	1			1	1				1
43	OIVA (Finnish Communication Training Program)	Koski et al., 2010	1				1	1	1		1
44	Name of training not stated	Thomas et al., 2014	1	1			1	1		1
45	Making Contact: A Strategy to Training Health Care Professionals to Communication with Adults with Mental Retardation	Harper & Wadsworth, 1992	1	1				1	1
TOTALS (n)			42	31	18	8	20	27	13	5	8	5	14
TOTALS (%)			0.875	0.645833	0.375	0.166667	0.416667	0.5625	0.270833	0.104167	0.166667	0.104167	0.291667

## Sheet: Outcome Measures Analysis
#	Reference	Number of Outcome Measures Reported	Broad Classification	Domain (Trainee)	Domain (Patient)	Domain (Service)	Domain (Other)	Outcome measure/s used?	What does it measure?	Were signficant improvements observed?	When were outcome measures delivered?
1	Conway, E.R., & Cherney, H. J. (2016). Evaluating the MESSAGE communication strategies in dementia training for use with community-based aged care staff working with people with dementia: a controlled pretest-post-test study. Journal of Clinical Nursing, 24, 1145-1155. doi: 10.1111/jocn.13134	6	Trainee	Knowledge				1) The Communication Support Strategies in Dementia Knowledge Test (CSSD)	Knowledge of communication strategies to support persons with dementia (PWD)	Training group recorded significant difference from baseline (at immediate post training & follow-up); control group recorded no statistically significant change	At baseline, care staff completed: demographic questionnaire (re: current working conditions), CSSD, SEQ, M-NCAS, PPC, and ADQ. CSSD and Satisfaction survey were delivered immediately after 60 minute DVD training. At three months post-training, CSSD, SEQ, M-NCAS, PPC, ADQ & satisfaction measure were all readministered.
			Trainee	Confidence				2) Self-efficacy Questionnaire (SEQ)	Assesses staff confidence of managing various communication interactions with PWDs	Training group had significantly higher scores at follow-up compares to baseline; no change for control group
			Trainee	Attitudes				3) Modified Nursing Care Assessment Scale (M-NCAS)	Attitudes in nursing care and occupational 'strain' when working with PWDs	No significant change for either group recorded.
			Trainee	Attitudes				4)Preparedness to Provide Care (PPC)	Measures the staff's perception of how well prepared they are to work with particular populations (in this case, PWDs) and managing complex behavioural/communication needs associated with dementia.	Significant cahnge recorded for training group, but not control group.
			Trainee	Attitudes				5) Approaches to Dementia Questionnaire (ADQ)	Staff attitudes towards persons with dementia and their care	No significant change for either group recorded.
			Other				Broad Opinions or Feedback	6) Training and Satisfaction Feedback Survey	Asseses staff satisfaction with the CPT training and to gather comments/feedback on how to improve.	86.4% of CS reported that training was very useful immediately post-training. 52.4% reported that strategies would be easy to incorporate into daily work. 95% would recommend the training to coworkers.
2	Broughton M; Smith ER; Baker R; Angwin AJ; Pachana NA; Copland DA; Humphreys MS; Gallois C; Byrne GJ; Chenery HJ (2011). Evaluation of a caregiver education program to support memory and communication in dementia: a controlled pretest-posttest study with nursing home staff. Int J Nurs Stud, 48(11):1436-44. doi: 10.1016/j.ijnurstu.2011.05.007	3	Trainee	Knowledge				1) Knowledge of Support Strategies (a test designed by the research team)	Evaluates care staff's knowledge of strategies to support memory and communication in dementia - looking at how to facilitate communication or memory in certain scenarios	Significance not noted between groups, however significance noted between timepoints (significant improvement in knowledge for training group, whereas no change noted for the control group)	Outcome measures were collected at three different time points: prior to trianing ("baseline"), immeditaely post-training (for training groups only); and 3 months post training.
			Trainee	Psycho-social				2) Positive Aspects of Caregiving (PAC) questionnaire	Observing satisfaction and positive rewards in the caregiving role (specific to working with persons with dementia). Looks specifically at self-affirmation (feeling useful from caregiving) and outlook on life (disposition as a result of occupational caregiving)	No significant differences between groups recorded. However, nurses and nursing assistants scored significantly higher on the PAC than recreational/other officers
			Trainee	Changes in Observed Skills				3) Training survey (survey developed by the research team)	Evaluates care staff's opinions of training immediately after the training, at at three months post. Also looks at uptake of startegies in everyday scenarios	94.3% of the training group staff reported that they were able to implement strategies either sometimes or frequently in everyday settings. 97.2% of repondants found RECAPS and MESSAGE either somewhat helpful or very helpful.
3	Irvine AB; Ary DV; Bourgeois MS. (2003). An interactive multimedia program to train professional caregivers. Journal of Applied Gerontology, 22(2):269-288. doi: 10.1177/0733464803022002006	4	Trainee	Changes in Observed Skills				1) Behavioural Intention Test - Likert Scale (developed by the research team)	Assessing likelihood that the participant would/would not say something like that (once presented with a communication scenario)	the IMM group had significantly higher behavioral intention at posttest than didthe videotape lecture group across the five situations with pretest data	Administered pre and post-test (on the training computer)
			Trainee	Knowledge				2) Knowledge (developed by the research team)	Intentions to use each of the communication cards per scenario (select the best/most suitable response for a given scenario)	IMM group got significantly more answers correct than videotape only group.	Administered pre and post-test (on the training computer)
			Trainee	Confidence				3) Self-efficacy (developed by the research team)	Confidence in selecting best choice/answer for a given communication scenario	indicating that the IMM group had significantlyhigher self-efficacy at posttest than did the videotape lecture group.	Administered at post-test only.
			Other				Percevied Feasibility Acceptability Usefulness	4) Participant satisfaction (developed by the research team)	Assessing usefulness, satisfaction, ease of use, and willingness to recommend the training to a friend.	Thet-test analysis indicated thatcompared to the videotape lecture group, the IMM group was significantlymore satisfied with the program	Administered at post-test only.
4	O'Brien R; Goldberg SE; Pilnick A; Beeke S; Schneider J; Sartain K; Thomson L; Murray M; Baxendale B; Harwood RH. (2018). The VOICE study - A before and after study of a dementia communication skills training course. PLoS One, 13(6):e0198567. doi: 10.1371/journal.pone.0198567	5	Trainee	Confidence				1) Confidence in dementia scale	Assesses person's confidence in caring for PWD	Significant change observed	Both before and after training
			Trainee	Knowledge				2) Dementia Communication Knowledge Test	Knowledge of how to communicate with a PWD.	Significant change observed	Both before and after training
			Trainee	Confidence				3) Five author-created questions on dementia communication (awareness of own skills, use of skills, confidence ending a conversation with PWD, confidence in achieveinga necessary task if Pt refuses, awareness of best way to ask PWD to do something)	Various confidence and awareness of interacting with someone living with dementia.	Significant change observed	Both before and after training
			Other				Broad Opinions or Feedback	4) Evaluation of Training	Feedback on training methods and contents	95% of participants felt that the program met their expectations, 98% would recommend the program to other HCPs	Both before and after training
			Trainee	Changes in Observed Skills				5) Simulated assessment	Assessing the HCPs use of communication behaviours (against a checklist)	Moderate agreement amongst raters, some change in behaviours but not actually	Both before and after training
5	Pilnick A; O'Brien R; Beeke S; Goldberg S; Murray M; Harwood RH. (2023). Conversation Analysis Based Simulation (CABS): A method for improving communication skills training for healthcare practitioners. Health Expect, 26(6):2461-2474. doi: 10.1111/hex.13834	0	Outcomes not Specified					N/A	N/A	"In line with previous research highlighting the value of simulation as a training tool for healthcare practice,7feedback from the evaluation of training sessions showed that CABS simulations provide a safe space for HCPs to try things, to be able to get them wrong in a low‐stakes environment, and to have another chance to improve them."	N/A
6	McCallion P; Toseland RW; Lacey D; Banks S. (1999). Educating nursing assistants to communicate more effectively with nursing home residents with dementia. Gerontologist, 39(5):546-58. doi: 10.1093/geront/39.5.546	9	Other				Broad Opinions or Feedback	1) Interviews with Nursing Assistants (NAs)	Purpose not stated. Presumably to gather feedback/experience data.	Findings not clearly reported.	In-person interviews were conducted with NAs within 2 weeks of intervention, and then again at 3, 6, and 9 months.
			Trainee	Knowledge				2) Knowledge of Alzheimer's Test (KAT)	Assessing knowledge about dementia (Overall, signs and symptoms, care of individuals with Alzheimer's disease)	As can be seen, no statistically significant finding was found on the KAT	Administered at baseline, 3 months, and 6 months.
			Trainee	Knowledge				3) Penn State Mental Health Questionnaire (MHQ)	Assesses knowledge of general behaviour management issues, identification and response to agitated behaviour, identification and response to disorientation.	In regard to the MHQ, Table 5 indicates that there were statistically significant changes in knowledge about the management of problem behaviors and in knowledge about how to manage agitated behavior from baseline to 3 months. These changes were not sustained at 6 months.	Administered at baseline, 3 months, and 6 months.
			Service			Staff Attrition		4) Turnover Rates	Comparing turnover rates of nursing staff.	With regard to turnover rates, from baseline to 3 months there was a nonsignificant decline in attrition in the NACSP condition compared with the WC group. However, from baseline to 6 months the difference in decline was significant.	Turnover rates among NAs in the study were collected at baseline, 3, 6, and 9 months.
			Patient		Change in Behaviour			5) Resident Assessment	Assessing for signs and symptoms of aggitation, irritability, and withdrawal	Findings not clearly reported.	Data were collected within 2 weeks of intervention, and then again 3, 6, and 9 months later.
			Patient		Change in Behaviour			6) Cornell Scale for Depression in Dementia (CSDD)	assesses signs and symptoms of depression in the following areas: (a) mood-related signs, (b) behavioral disturbance, (c) physical signs, (d) cyclic functions, and (e) ideational disturbance.	With regard to the primary outcome measures, as can *r5e seen in Table 3, significant interaction effects were found for behavioral disturbance and ideational disturbance subscales of the CSDD from baseline to 3 months, and for moodrelated, behavioral disturbance, physical signs, cyclic disturbance, and ideational disturbance suDscales of the CSDD from baseline to 6 months (behaviour improved)	Administered at baseline, 3 months, and 6 months.
			Patient		Change in Behaviour			7) Cohen-Mansfield Agitation Inventory (CMAI)	used to measure agitated behavior of elderly people	Table 3 reveals that significant interaction effects were found for the physically nonaggressive behavior subscale of the CMAI from baseline to 3 months, and for the verbally aggressive behavior subscale of the CMAI from baseline to 3 and 6 months (that is, aggressive behaviour decreased post-training )	Administered at baseline, 3 months, and 6 months.
			Patient		Change in Behaviour			8) Multidimensional Observation Scale for Elderly Subjects (MOSES)	Three subscales from the 24-item short form of the MOSES—disorientation, irritability, and withdrawal	Table 3 indicates that there were significant changes in disorientation at 3 and 6 months, significant changes in irritability from baseline to 6 months, and significant changes in withdrawal from baseline to 3 months. Table 3 reveals that irritability decreased significantly for NACSP residents and increased significantly for WC residents from baseline to 6 months	Administered at baseline, 3 months, and 6 months.
			Patient		Change in Behaviour			9) Psychotropic Medication and Restraint Use	psychotropic drug use, that is, the number of days in the prior week resident received antipsychotic, antianxiety, or antidepressant medications, and mechanical restraint use, that is, whether bedrails, trunk restraints, limb restraints, or a chair that prevents rising were used daily less than daily, or not used	With regard to the secondary outcome measures for residents, Table 3 suggests that the intervention was not effective in reducing restraint use. There was a statistically significant interaction effect for mechanical restraints from baseline to 6 months, but an inspection of the mean scores reveals that mechanical restraint use increased for residents in the NACSP condition and use decreased slig…	Administered at baseline, 3 months, and 6 months.
7	Weitzel T; Robinson S; Mercer S; Berry T; Barnes M; Plunkett D; Vollmer C; Foster T; Friedrich L; Allen L; Holmes J; Kirkbride G. (2011). Pilot testing an educational intervention to improve communication with patients with dementia. J Nurses Staff Dev, 27(5):220-6. doi: 10.1097/NND.0b013e31822e0738	1	Trainee	Changes in Observed Skills				1) Pre & post observational recordings to determine if specific strategies were being used by staff	Observational data used to determine frequency of use of 8 specific communication strategies	Significant changes for the following strategies post-intervention: Addressing the patient as Mr, Mrs, Miss, Asking for permission to examine the elderly patient, using simple direct wording, using reminiscence, thanking the elder when the task was complete.	Pre & Post observational data (6 months post drop off of DVD)
8	Sánchez-Martínez I; Celdrán M; Jerez-Roig J. (2023). "Now I Understand You": Changes in the Communication of Professionals in Nursing Homes After Receiving Training in the Validation Method. J Contin Educ Nurs Apr 2023;54(4):157-168. doi: 10.3928/00220124-20230310-05	1	Trainee	Psycho-social				1) Interviews with the professional care staff	T0 interview looked at.... (a) work motivation and ideas about people with dementia; (b) communication (barriers to communication, feelings related to communication with people with dementia, and best and worst experiences with communication with a person with dementia); and (c) communication needs (training and tools needed to improve communication). For T1 and T2, professionals were asked speci…	Stastistically significant findings can't be determined - qual research for outcome measures. However, participants reported benefitting from the training program	Interviewed at: immediately after training (T0), one week after training (T1), four months after training (T2)
9	Söderlund M; Cronqvist A; Norberg A; Ternestedt BM; Hansebo G. (2016). Conversations between persons with dementia disease living in nursing homes and nurses--qualitative evaluation of an intervention with the validation method. Scand J Caring Sci, 30(1):37-47. doi: 10.1111/scs.12219	1	Trainee	Changes in Observed Skills				1) Analysis of video recordings between residents and nurses (analysis of data)	Videotaped conversations were reviewed, transcribed and coded (looking at the nurses' actions and reactions, and the residents' actions and reactions) Four emerging themes were identified.	Statistically significant findings cannot be included (qual research). Four themes: being uninterested in or unable to answer questions, talking about more than one topic of conversation at the same time, trying to talk about what is on one’s mind and speaking more freely about what is on one's mind.	This study included eight videotaped conversations,four from the beginning and four from the end of theprogramme, with at least 5 months (range 5–8) betweenthe first and the last video recording.
10	Ripich DN. (1994). Functional communication with AD patients: a caregiver training program. Alzheimer Dis Assoc Disord, 8 Suppl 3():95-109.	1	Trainee	Knowledge				1) Author-created knowledge assessment	To determine if knowledge of communication strategies has changed post-training	Significant gains across all knowledge areas assessed (6 assessment areas for the 6 modules)	Both before and after training
11	Ripich DN; Wykle M; Niles S. (1995). Alzheimer's disease caregivers: the focused program. A communication skills training program helps nursing assistants to give better care to patients with disease. Geriatr Nurs, 16(1):15-9. doi: 10.1016/s0197-4572(05)80073-4	2	Trainee	Knowledge				1) Author created knowledge assessment tool (assessing understanding across the 6 different modules).	To determine if knowledge of communication strategies has changed post-training	Significant gains across all knowledge areas assessed (6 assessment areas for the 6 modules)	Both before and after training
			Trainee	Psycho-social				2) Participant/completed self-evaluation	Reflective tool (based on progress in the training program)	Not specifically evaluated. However, the FOCUSED communication skills program appears to increase knowledge and improve communication satisfaction for nursing assistants caring for AD patients.	After each session (documented themselves)
12	Savundranayagam MY; Basque SR; Johnson K. (2020). Feasibility of a Dementia-Focused Person-Centered Communication Intervention for Home Care Workers. Clin Gerontol, 43(2):181-192. doi: 10.1080/07317115.2019.1694116	1	Other				Percevied Feasibility Acceptability Usefulness	1) Focus groups (semi-structured interviews) (1 Hour)	Focus groups explored the feasibility of the Be EPIC training program. Feasibility in the context of this study includes: acceptibility, implementation, practicality, demand, and limited efficacy.	Qual analysis revealed: Be EPIC was described as helpful and relevant (acceptability), and a positive learning experience with realisitic simulations (implementation). Support to attend training was both facilitator/barrier (practicality). Efficacy: participants reported learning new content relevant to communicating effectively with PWDs.	Focus groups are conducted 1) immediately post-training (presumably at the end of 6 weeks, although not specified), and 2) again at 3 months post-training.
13	Savundranayagam MY; Docherty-Skippen SM; Basque SR. (2021). Qualitative Insights into the Working Conditions of Personal Support Workers in Long-Term Care in the Context of a Person-Centered Communication Training Intervention. Res Gerontol Nurs, 14(5):245-253. doi: 10.3928/19404921-20210708-01.	1	Other				Percevied Feasibility Acceptability Usefulness	1) Focus groups (semi-structured interviews) (1 Hour)	focus groups explored the working conditions of PSWs in the context of the Person-centred communication training program.	Three overarching themes emerged related to the working conditions of PSWs in LTC: (1) dementia care is complex, (2) there is a lack of trained staff to provide person-centered dementia care, and (3) residents' families are not appropriately situated in residents' care circles. Four overarching themes emerged related to the impact of those working conditions: (a) PSW occupational burnout, (b) poo…	Focus groups were conducted: 1) Before, 2) during, 3) After a 2-week person centred communication training program.
14	Chao HC; Kaas M; Su YH; Lin MF; Huang MC; Wang JJ. (2016). Effects of the Advanced Innovative Internet-Based Communication Education Program on Promoting Communication Between Nurses and Patients With Dementia. J Nurs Res, 24(2):163-72. doi: 10.1097/jnr.0000000000000109	6	Trainee	Knowledge				1) Communication Knowledge Scale-Chinese version (CKS-C)	asks subjects to rate their knowledge about communicating with patients with dementia from 1 (low) to 10 (high).	Significant change observed.	Pre-intervention, 4 weeks after, 16 weeks after
			Trainee	Attitudes				2) Communications Skills Attitudes Scale-Chinese version (CSAS-C)	Assesses attitudes towards communicating with persons with dementia	No significant changes were noted re: attitudes pre and post	Pre-intervention, 4 weeks after, 16 weeks after
			Trainee	Changes in Observed Skills				3) Patients’ Receptive and Expressive Ability Assessment scale (PREAS)	Assesses the frequency in which nurses assess the receptive and expressive communication skills of the patient.	Significant change observed	Pre-intervention, 4 weeks after, 16 weeks after
			Trainee	Changes in Observed Skills				4) Communication Competency Scale (CCS)	Looks at communication performance and competence of the participants.	Significant change observed	Pre-intervention, 4 weeks after, 16 weeks after
			Patient		Change in Behaviour			5) The Revised Memory and Behavior Problems Checklist-Chinese Version (RMBP-C)	Observational scale used by caregivers, looks at occurrences of challenging behaviour	Significant change was observed for some patients, but not overall cohort (see p values)	Pre-intervention, 4 weeks after, 16 weeks after
			Patient		Change in Behaviour			6) The Cornell Scale for Depression in Dementia-Chinese version (CSDD-C)	Assesses presence and severity of depressive symptoms for persons with dementia.	Significant change was observed for patients (see p value for significant change at 16 weeks post intervention)	Pre-intervention, 4 weeks after, 16 weeks after
15	Passalacqua, Stacey A.; Harwood, Jake. (2012). VIPS Communication Skills Training for Paraprofessional Dementia Caregivers: An Intervention to Increase Person-Centered Dementia Care. Clinical Gerontologist, 35(5):425-445. doi: 10.1080/07317115.2012.702655.	7	Other				Percevied Feasibility Acceptability Usefulness	1) Evaluation form/questionnaire (anonymous)	To assess the overall perceived usefulness of the intervention (from the perspectives of the staff members)	"Caregiver evaluation of the workshops was largely positive" -- respondants suggested that the training was useful (particularly the communication tips and techniques), a good refresher, and provided some new information to staff.	Delivered after the final workshop
			Trainee	Psycho-social				2) Interpersonal Reactivity Index (Empathetic concern and perspective taking subscales)	Assessing staff empathy	Significant change observed pre-post for depersonalisation (less directed towards residents), empathy (more empathy towards patients) and hope.	Delivered four week prior (T1), and 6 weeks post (T2)
			Trainee	Psycho-social				3) Shortened Depression-happiness Scale	Assessing staff happiness levels in the past seven days at work	No significant change noted.	Delivered four week prior (T1), and 6 weeks post (T2)
			Trainee	Psycho-social				4) Burnout Inventory (Emotional exhaustion and depersonalization subscales)	Assessing staff feelings of burnout and personal exhaustion	No significant change noted.	Delivered four week prior (T1), and 6 weeks post (T2)
			Trainee	Attitudes				5) Attitudes about the ageing process scale (Braithwaite, Lynd-Stevenson and Pigram)	Assessing staff's attitudes towards ageing broadly	No significant change noted.	Delivered four week prior (T1), and 6 weeks post (T2)
			Trainee	Attitudes				6) Approached to dementia questionnaire	Assessing person-centredness and attitudes towards persons with dementia	No significant change noted.	Delivered four week prior (T1), and 6 weeks post (T2)
			Trainee	Changes in Observed Skills				7) Quality Communication	Assesses use of the communication strategies used and described in the workshops	Some specific communication variables noted significant change/nearing significance: use gestures, use humour, ask yes/no questions, forced choice questions/giving choice between two options	Delivered four week prior (T1), and 6 weeks post (T2)
16	Smyth S; Dempsey L; Jordan F; Gannon M; McDonagh R; Casey D; Houghton C. (2023). Perceptions and experiences of nursing students communicating with people living with dementia: The validation, emotion, reassure, activity (VERA) communication skills framework. Int J Older People Nurs, 18(3):e12537. doi: 10.1111/opn.12537	1	Trainee	Psycho-social				1) Semi-structured interviews (individual)	To explore the perspetives of nursing students after receiving training with the VERA framework - did this training impact their knowledge and confidence communicating with persons with dementia?	Main finding: currently, nursing students experience trepidation when communicating with people with dementia. This becomes significant when the person with dementia is showing signs of distress or is non- verbal. The VERA framework can be useful for developing students'confidence in these situa	Post training (duration post training not specified).
17	Naughton C; Beard C; Tzouvara V; Pegram A; Verity R; Eley R; Hingley D. (2018). A dementia communication training intervention based on the VERA framework for pre-registration nurses: Part I developing and testing an implementation strategy. Nurse Educ Today Apr 2018;63():94-100. Doi: 10.1016/j.nedt.2018.01.023.	2	Trainee	Knowledge				1) Semi-structure questionnaire (Anonymous)	To explore student's perspectives of the training and acquired knowledge post training re: communication & dementia.	100% of the students indicated that they had found the training useful and that they would recommend the training to other students. There was a consensus among students that they had increased their knowledge and understanding of dementia communication approaches.	Post-training.
			Trainee	Psycho-social				2) Focus groups (approx 5 students per group)	To explore student's perspectives of the training, and implementing strategies with older adults whilst on prac.		Conducted at the end of the student clinical placement.
18	Naughton C; Beard C; Tzouvara V; Pegram A; Verity R; Eley R; Hingley D. (2018). A feasibility study of dementia communication training based on the VERA framework for pre-registration nurses: Part II impact on student experience. Nurse Educ Today, 63():87-93. doi: 10.1016/j.nedt.2018.01.024	4	Trainee	Knowledge				1) Survey: person-centred responses	Involved watching short vignettes - ability to identify use/strategies/ instances of PPC	Participants in the intervention group were significantly more likely to identify opportunities for person centred responses … compared to … the control group	Survey data were collected at: 1. baseline (T1) - prior to intervention, and 2. Post-intervention (T2) - following the completion of the students' clinical placement
			Trainee	Psycho-social				2) Survey: Sense of dementia competency	sense of being able to provide care to persons living with dementia	"...no significant difference between the groups in the other outcome measures…"	Survey data were collected at: 1. baseline (T1) - prior to intervention, and 2. Post-intervention (T2) - following the completion of the students' clinical placement
			Trainee	Confidence				3) Survey: Dementia communication confidence	A bespoke questionnaire that measures a student's perception of readiness for placement and confidence with dementia communication.	"...no significant difference between the groups in the other outcome measures…"	Survey data were collected at: 1. baseline (T1) - prior to intervention, and 2. Post-intervention (T2) - following the completion of the students' clinical placement
			Trainee	Knowledge				4) Survey: Dementia Knowledge	Knowledge of how to support the communication of someone with dementia.	"...no significant difference between the groups in the other outcome measures…"	Survey data were collected at: 1. baseline (T1) - prior to intervention, and 2. Post-intervention (T2) - following the completion of the students' clinical placement
19	Sprangers S; Dijkstra K; Romijn-Luijten A. (2015). Communication skills training in a nursing home: effects of a brief intervention on residents and nursing aides. Clin Interv Aging, 10():311-9. doi: 10.2147/CIA.S73053	5	Trainee	Changes in Observed Skills				1) Communication Skills Checklist (CSC)	Assesses nursing aide's communication skills - looking at the quanitity of effective and ineffective instructions, positive and negative speech, and biographical statements. Also if the residents was referred to by name, and if activities of care were announced.	Instances of positive speech increased with time, however, no significant effects noted between time elapsed and group for the different types of communication skills. There were no significant interactions between time and group for quality/type of instructions provided.	Administered pre and post training (observer would be behind a door, listening to nurse-patient interaction)
			Trainee	Changes in Observed Skills				2) The Observation Form of General Communication	Would measure general characteristics of the nursing aides speech (and determining if language used by nursing aides was positive, negative or neutral, and tallying this)	Instances of positive speech increased with time, however, no significant effects noted between time elapsed and group for the different types of communication skills. There were no significant interactions between time and group for quality/type of instructions provided.	Administered pre and post training (observer would be behind a door, listening to nurse-patient interaction)
			Patient		Change in Behaviour			3) Cohen-Mansfield Agitation Invetory (CMAI-D)	Measured agitation amongst the residents (during the preceding 2 weeks)	No significant interactions between time and group for resident agitation levels.	Following each observation session (pre & post training), nursing aides had to complete NPI-Q, CMAI, UWES (they received instruction in how to do so)
			Trainee	Psycho-social				4) Neuropsychiatric Inventory Questionnaire (NPI-Q)	Measure the severity of different types of psychopathology in residentis & assess levels of caregiver stress (experienced by the nursing aides as a result of these challenging symptoms)	The time × group interaction was significant for caregiver distress scores (suggesting communication training can reduce caregiver distress). There were no significant interactions between time and group for resident psychopathology.	Following each observation session (pre & post training), nursing aides had to complete NPI-Q, CMAI, UWES (they received instruction in how to do so)
			Trainee	Psycho-social				5) Utrecht Work Engagement Scale (UWES)	Assesses vigor, dedication, and absorption.	no significant interactions between time and group for job satisfaction.	Following each observation session (pre & post training), nursing aides had to complete NPI-Q, CMAI, UWES (they received instruction in how to do so)
20	Beer LE; Hutchinson SR; Skala-Cordes KK. (2012). Communicating with patients who have advanced dementia: training nurse aide students. Gerontol Geriatr Educ, 33(4):402-20. Doi: 10.1080/02701960.2012.702165	1	Trainee	Multiple				1) Author developed survey (20 item rating scales, participant demographic and background information)	Survey examined attitudes towards dementia, awareness of people with advanced dementia and their needs. Probing: understanding, comfort levels, and perceived communication skills re: interactions with persons with dementia.	Yes - significant effect on understanding of working with participants with dementia;	At the end of the 45 minute training session, pariticpnats completed the 20 item survey.
21	Levy-Storms L; Harris LM; Chen X. (2016). A Video-Based Intervention on and Evaluation of Nursing Aides' Therapeutic Communication and Residents' Agitation During Mealtime in a Dementia Care Unit. J Nutr Gerontol Geriatr, 35(4):267-281. doi: 10.1080/21551197.2016.1238430	1	Trainee	Changes in Observed Skills				1) Videotaping mealtime interactions (approx 30 minutes per recording)	Examined 1) use of communication behaviours by staff, 2) mealtime refusals by residents.	The CNAs’ communication behaviors significantly increased after the intervention. Residents refusals did not significantly change.	Research staff videotaped CNAs providing mealtime care to residents on two consecutive days before training, and again on two consecutive days post training.
22	Magai C; Cohen CI; Gomberg D. (2002). Impact of training dementia caregivers in sensitivity to nonverbal emotion signals. Int Psychogeriatr Mar 2002;14(1):25-38. doi: 10.1017/s1041610202008256.	5	Patient		Change in Behaviour			1) Behavioural Pathology in Alzhemier's Disease Rating Scale (BEHAVE-AD)	A 25-item scale looking at delusions and hallucinations commonly found in dementia (psychological symptoms)	No significant change for reduction in symptomology, however significant effect for negatie expressive behaviour (reduced)	Completed between RAs and caregivers (staff at RACFs). Assessed at baseline, and at 3, 6, 9, and 12 weeks post-training.
			Patient		Change in Behaviour			2) Cohen-Mansfield Agitation Inventory (CMAI)	Looking at patient levels of agitation and frequency of agitation within a given time period.	No significant change for reduction in symptomology, however significant effect for negatie expressive behaviour (reduced)	Completed between RAs and caregivers (staff at RACFs). Assessed at baseline, and at 3, 6, 9, and 12 weeks post-training.
			Patient		Change in Behaviour			3) Cornell Scale for Depression in Dementia (CDS)	Detects depression in older adults with dementia, based on patient interview	No significant change for reduction in symptomology, however significant effect for negatie expressive behaviour (reduced)	Completed between RAs and caregivers (staff at RACFs). Assessed at baseline, and at 3, 6, 9, and 12 weeks post-training.
			Patient		Patient Communication			4) Facial Expressions of Emotion During a SemiStructured Interview	Patients facial expressions were observed during a semi-structured interview, and their emotional behaviour is subsequently coded.	Unclear.	Assessed at baseline, and at 3, 6, 9, and 12 weeks post-training.
			Trainee	Psycho-social				5) Brief Symptom Inventory	Examines feelings of depression, anxiety, and somatic symptoms (related to the caregiver)	Significant treatment effect (when comparing T1 and T4 timepoints), meaning symptoms of anxiety and depression reduced in caregivers over time.	Assessed at baseline, and at 3, 6, 9, and 12 weeks post-training.
23	Burgio LD; Allen-Burge R; Roth DL; Bourgeois MS; Dijkstra K; Gerstle J; Jackson E; Bankester L (2001). Come talk with me: improving communication between nursing assistants and nursing home residents during care routines. Gerontologist, 41(4):449-60. doi: 10.1093/geront/41.4.449	5	Trainee	Changes in Observed Skills				1) CAN Communication Skills Checklist (CSC)	A direct observation behavioural frequency measure allowing the researcher to assess CNAs' use of specific versus general instructions, one-step instructions, positive statements, biographical statements, responses to behavioural disturbances, and use of general distraction techniques.	Results of the ANOVAs show significant main effects of group in overall communication skills score on the CSC	CNAs were observed: 1. daily during hands-on sessions, 2. twice during baseline, 3. each of the two postintervention assessments, 4. once during follow-up.
			Trainee	Changes in Observed Skills				2) Computer-assisted behavioural observation system (CABOS): Hardware and Software	A software evaluation system - recordings of CNAs behaviour was synchronized with the internal time clock and controlled a software routine. Recordings of interactions had to be at least 5 minutes in length. Computer would analyse recordings and determine: nonverbal presence of staff, verbal interactions, verbal content, disruptive behaviours. (would code the data).	Analysis of maintenance data indicated that there were significant main effects of group for total amount of staff speech, F(1,41) 5.20, p .03 (Figure 4), and positive statements by either staff or resident (i.e., positive verbal interactions), F(1,41) 5.83, p .02 (Figure 5). Intervention group CNAs maintained a higher rate of speech with residents during care, and there were more positive statem…	See above.
			Trainee	Changes in Observed Skills				3) Motivation System - recording engagement	Licensed nurses were responsible for overseeing intervention without researchers present	Across the five nursing homes, a total of 55 written feedback letters regarding CNAs’ skill performance were distributed. Fifty-eight percent of these letters were positive; 42% were negative. The number of supervisory training sessions conducted with 20 LPNs ranged between two and four. One hundred percent of LPNs reached a criterion of 80% correct performance in their accuracy of CSC recording …	Data reviewed at post-intervention phase
			Patient		Change in Behaviour			4) Mini Mental State Exam (residents only)	The MMSE, a measure of global cognitive ability, measures orientation, immediate and delayed recall for words, attention and concentration, language, and praxis	Not reported.	Unspecified when data was collected - presumably baseline and post intervention
			Patient		Psychosocial			5) Functional Independence Measure (FIM) (residents only)	Measures levels of independence for the resident	Not reported.	Unspecified when data was collected - presumably baseline and post intervention
24	Bourgeois MS; Dijkstra K; Burgio LD; Allen RS. (2004). Communication skills training for nursing aides of residents with dementia: the impact of measuring performance. Clinical Gerontologist, 2004;27: 119-138	2	Trainee	Changes in Observed Skills				1) Communication Skills Checklist (CSC)	Measures the nursing aides effective and ineffective communication skills and instructions.	Results of the ANOVAs show significant main effects of group in overall communication skills score on the CSC	Administered at 3 intervals: Baseline (4-week duration), at post-training (4 weeks after training), and follow-up (3 months post training)
			Trainee	Changes in Observed Skills				2) Observations of interactions between nursing aides and residents with dementia	5-minute care interactions were recorded, reviewed and analysed by research assistants. Coded using a computer-based system (social interactions, activity, location, and restraint use)	Analysis of maintenance data indicated that there were significant main effects of group for total amount of staff speech, F(1,41) 5.20, p .03 (Figure 4), and positive statements by either staff or resident (i.e., positive verbal interactions), F(1,41) 5.83, p .02 (Figure 5). Intervention group CNAs maintained a higher rate of speech with residents during care, and there were more positive statem…	At baseline and post-treatment phases (pre and post)
25	Williams, Kate; Gurr, Birgit. (2016). I'll be back in a minute: an initiative to improve nurses' communication with acute stroke patients. British Journal of Neuroscience Nursing, 12(4):192-196. Doi: 10.12968/bjnn.2016.12.4.192.	1	Trainee	Confidence				1) Feedback questionnaire (7 questions)	Assessing confidence of communicating with stroke patients on the ward & modifying communication for their care.	The findings suggested that this training resulted in a statistically significant improvement in confidence in communication abilities. Thematic qualitative analysis suggested that nurses reported learning in line with the aims of the training.	Question 1 was administered immediately before training ("Rate out of 10 how confident you currently feel about communicating with patients"), questions 2-7 administered immediately after training
26	Chu CH; Sorin-Peters R; Sidani S; De La Huerta B; McGilton KS. (2018). An Interprofessional Communication Training Program to Improve Nurses' Ability to Communicate With Stroke Patients With Communication Disorders. Rehabil Nurs, 43(6):E25-E34. Doi: 10.1097/rnj.0000000000000041	4	Trainee	Attitudes				1) The Communication Impairment Questionnaire (CIQ)	"Measured nurses’ attitudes toward communicating with patients with communication disorders and the degree to which a person-centered approach was used in relating to patients with communication disorders."	Significant difference recorded from baseline to 3 months post-intervention, indicating that nurses attitudes towards communication disorders improved after training	Completed three times: 1. Prior to the Communication Training Workshop, 2. Approximately 3 months after the workshop & SLP staff support implementation, 3. 1 year follow-up after the booster workshop.
			Trainee	Knowledge				2) Providers Interactional Comfort Survey (PICS) (adapted version)	"Was used to evaluate nursing staff knowledge, competence, comfort, and scope of practice toward working with patients with communication disorders."	The PICS score significantly improved 3months after the IP Communication Training Program was delivered. The PICS score continued to improve 1 year later to a statistically significant degree, suggesting an increase in nurses’ perception of their competence, confidence, willingness, frequency, and scope of practice as related to interacting with patients with communication disorders.	Completed three times: 1. Prior to the Communication Training Workshop, 2. Approximately 3 months after the workshop & SLP staff support implementation, 3. 1 year follow-up after the booster workshop.
			Other				Percevied Feasibility Acceptability Usefulness	3) Workshop evaluation questionnaire	The effectiveness of the workshop was rated on a 4-point Likert scale, with respect to the four principles from the Aphasia Framework for Outcome Measurement. Participants were also encouraged to provide critical feedback and appraise the content presented.	The mean scores for all of the items ranged from 3.6 to 3.8 out of 4 meaning “excellent” in each area of evaluation (Table 2). One participant commented that the volume of a video used to demonstrate communication techniques was too low. Three other participants provided positive comments in the comment section (e.g., “this was great and very informative”).	Completed by nursing staff immediately after completing the training workshop.
			Other				Percevied Feasibility Acceptability Usefulness	4) Focus groups	to determine the acceptability of the intervention - The aim of the focus groups were to understand how the nurses and SLPs perceived the components of the IP Communication Training Program, determine aspects that were most and least helpful to the nurses with respect to working with patients with communication disorders in their fast paced clinical setting.	Regulated nurses regarded the training program as “valuable” and “acceptable.” The workshop was highly acceptable, and the scenarios presented were “great for learning.” Nurses reported that the booster workshop was a “wonderful refresher” on how to communicate with patients with communication disorders, and it was perceived by nurses that their patients seemed more confident when the nurses appe…	Once the training/intervention was discontinued
27	Franzmann J; Haberstroh J; Pantel J. (2016). Train the trainer in dementia care. A program to foster communication skills in nursing home staff caring for dementia patients. Gerontol Geriatr, 49(3):209-15. doi: 10.1007/s00391-016-1041-1	3	Trainee	Psycho-social				1) SALSA (a German instrument)	Measures (mental) stressors and resources in the work environment	Significant differences between groups (intervention and control) post training - intervention group demonstrated decreased rates of stress.	Administered: pre-training, post-training (at 4 weeks) and at a 6 month follow-up period.
			Trainee	Changes in Observed Skills				2) The social comptence in dementia questionnaire (SOKO Dementia) (author-developed)	Measures social competence in interacting with persons with dementia, team members, and relatives.	Participants in the intervention group demonstrated greater increase (more social competence) than control group. Changes continued to be held/get better at 6 months post.	Administered: pre-training, post-training (at 4 weeks) and at a 6 month follow-up period.
			Trainee	Psycho-social				3) Occupational Mental Stress BHD (measures work-related mental stress)	Measures work-related (occupational) stress	Rather, as expected, there were significant differences in the assessment of work-related mental stress between the intervention and control groups when post- and followup test scores of program participants were compared.	Administered: pre-training, post-training (at 4 weeks) and at a 6 month follow-up period.
28	Degen, C.; Frankenberg, C.; Meyer-Kühling, I.; Wendelstein, B.; Knebel, M.; Pantel, J.; Zenthöfer, A.; Rammelsberg, P.; Andrejeva, N.; Schröder, J. (2022). Communication skills in nursing home residents with dementia: Results of a prospective intervention study over 21 months Zeitschrift für Gerontologie und Geriatrie, 2022;55:27-31	4	Patient		Patient Communication			1) Communication Capacity (CODEM)	(resident specific)Assesses communication capacity in nursing home residents. A 10 minute video recording is captured and reviewed by a trained psychologist, who examines verbal and nonverbal components of communication.	On follow-up after 21 months communication capacity as measured on all CODEM scores remained stable in the intervention group but declined in control home residents.	Administered pre (at baseline) and post training, over a 21 month period.
			Patient		Change in Behaviour			2) Severity of dementia (global deterioration scale GDS)	(resident specific) Severity/progression of dementia	For both control and intervention groups, severity of dementia increased over time (21 month period) - however scores between intervention and control groups differed significantly.	Pre and post (baseline vs post intervention)
			Patient		Psychosocial			3) Barthel Index - Activities of Daily Living	(resident specific) Looks at participation and functioning in ADLs	Nil significant change recorded.	Pre and post (baseline vs post intervention)
			Patient		Change in Behaviour			4) Geriatric Depression Scale - 15 item version	(resident specific) Looks at overall depressive symptoms	Depressive symptoms remained stable in intervention group, whilst deteriorated in control group (who received no communication training intervention) - significant differences between groups at follow-up	Pre and post (baseline vs post intervention)
29	Douglas NF; Browning S; Claypool K. (2023). Preliminary Evidence for Dementia Collaborative Coaching. Am J Speech Lang Pathol Sep 2023;32(5):2146-2157	3	Trainee	Knowledge				1) Self-perceived Knowledge & Efficacy (SPKE)	(Completed by CNAs and SLPs) Assesses the self-perceived knowledge and efficacy of CNAs to use external memory aids to support communication with PLWD	Significant difference between pre and post scores for the CAN group. Increase in scores for SLP group between pre and post measures, however this was not significant.	Administered at baseline, and post-training
			Patient		Change in Behaviour			2) Cohen-Mansfield Agitation Inventory (CMAI)	(Looking at symptoms of PWDs) A rating scale to record behavioural and psychological symptoms of PLWD - these are verbal or physical actions that cause disruption or distress in the care environment	Significant improvements, suggesting that behavioural and psychological symptoms of PLWD improved.	Administered at baseline, and post-training
			Other				Percevied Feasibility Acceptability Usefulness	3) Acceptability of Intervention Measure (AIM), Intervention Appropriateness Measure (IAM), and Feasibility of Intervention Measure (FIM)	(Completed by CNAs and SLPs) Examining the perceived acceptability, appropriateness, and feasibility of the intervention being implemented.	SLPs rated the intervention as slightly more feasible, acceptable and appropriate than the CAN group.	Administered at baseline, and post-training
30	Kagan A; Black SE; Duchan FJ; Simmons-Mackie N; Square P. (2001). Training volunteers as conversation partners using "Supported Conversation for Adults with Aphasia" (SCA): a controlled trial. J Speech Lang Hear Res, 44(3):624-38. Doi: 10.1044/1092-4388(2001/051).	3	Trainee	Changes in Observed Skills				1) Measure of Skill in Providing Supported Conversations for Adults with Aphasia	(Conversation Partner Specific) This measure examines the skills of the conversation partner in acknowledge & revealed the competence of adults with aphasia	The difference between experimental and control group on post-training scores was significant	Pre & post training (exact timings not specified)
			Patient		Patient Communication			2) Measure of Participation in Conversation for Adults with Aphasia ((M)PCA)	(PWA Specific) This measure examines the level of participation of the person with aphasia in two areas: 1. interaction (social connection) and 2. transaction (exchange of content related to information, opinions, or feelings)	Significant difference between experimental and control group on post-training scores (trained versus untrainedvolunteers respectively)	Pre & post training (exact timings not specified)
			Trainee	Changes in Observed Skills				3) Interviews/videotaping of dyads	To track and document communicative interactions and use of strategies	A larger proportion of control subjects than ex-perimental subjects did the same or worse the secondtime around.	Initial "interview" of dyads conducted approx two weeks prior to training; readministered post training.
31	van Rijssen, Maren; Veldkamp, Marloes; Meilof, Leonore; van Ewijk, Lizet. (2019). Feasibility of a communication program: improving communication between nurses and persons with aphasia in a peripheral hospital. Aphasiology, 33(11):1393-1409. Doi: 10.1080/02687038.2018.1546823	4	Trainee	Changes in Observed Skills				1) Communication Skills Checklist	Had a dual purpose - 1. Helped nurses remember and use the communication skills taught, 2. function as a registration checklist for how often the nurses used the communication skills.	Nurses seldom made use of the developed tools to support communication interactions, and adopted a few strategies (but not many): slower RoS, shorter sentences, non-verbal communication, and standing on unimparied side.	Data set inconsistent - unclear at what intervals nurses were encourgaed to fill out the checklist
			Other				Percevied Feasibility Acceptability Usefulness	2) Barriers and facilitators questionnaire	Explored barriers and facilitators towards implementation of the training program and organsiational change	The majority of nurses felt they knew enough about the program to use it (34/40). Also, most nurses felt motivated to use the program (36/40). According to the nurses, main barriers to using the CP would be changing their old routines (13/40), fitting the program into daily practice (17/40), time limitations (34/40) and lack of resources (13/40).	Administered pre-test (prior to training) and post-test (four months after training)
			Other				Percevied Feasibility Acceptability Usefulness	3) Feasibility Questionnaire	Would capture the attitudes of the nurses towards the training program.	All nurses (40/40) were satisfied about the CP (40/40) and intended to use it (40/40). Most nurses found that this program provided them with new insights in the care and management of patients with aphasia (31/40). Some nurses doubted whether the CP would be sustain-able on their SU (9/40) and 50% of the nurses doubted whether they would have enough time to implement the CP	Administered pre-test (prior to training) and post-test (four months after training)
			Other				Broad Opinions or Feedback	4) Focus Groups	Explored nurses' perceptions of the training	All nurses reported that the program took too much time to apply. One nurse stated that she had not learned anything new during the training session, although the others could not relate to this. All nurses werevery satisfied about the training session and asked that the training session were repeatedperiodically. The role-play sessions in particular were evaluated as valuable. In general, nurses…	Post-training (time post training not stated)
32	Kagan, Aura. (1998). Supported conversation for adults with aphasia: Methods and resources for training conversation partners. Aphasiology, 12(9):816-830. Doi: 10.1080/02687039808249575	0	Outcomes not Specified					N/A	N/A	N/A	N/A
33	Rayner H; Marshall J. (2003). Training volunteers as conversation partners for people with aphasia. Int J Lang Commun Disord, 38(2):149-64. Doi: 10.1080/1368282021000060308	4	Trainee	Changes in Observed Skills				1) Measure of Skill in Providing Supported Conversations for Adults with Aphasia	Volunteer's ability to acknowledge and reveal the competence of the person with aphasia - ensuring the PWA can express and understand themselves. (0 to 4 Likert scale) Video recordings of dyad interactions to determine if SCA training improved communicative interactions between dyads.	In summary, mean ratings of videos 1 and 2 were the same, indicating a stable pretraining performance and no practise effect. After training (video 3), there was a significant improvement in the ratings. This was well maintained, since there was no significant difference between the third and fourth assessment. Nil significant difference between results of comparisons between video 1 and 2, and a…	Recorded at four different intervals (during the club meetings in adjacent paediatric clinic rooms - two prior to training in Weeks 1 to 4; third immediately after completion of the course in weeks 8 - 9 ; and at the maintenance measurement phase - 9 to 10 weeks post training)
			Patient		Patient Communication			2) Measure of Aphasic Adult's Participation in Conversations (M)APC	Measures the level of the PWA's involvement in the conversation & ability to exchange information (0 to 4 Likert scale). Again, used the dyad video recordings.	This suggested that there was a parallel increase in the volunteers’ skills and the aphasic peoples’ level of participation.	Recorded at four different intervals (during the club meetings in adjacent paediatric clinic rooms - two prior to training in Weeks 1 to 4; third immediately after completion of the course in weeks 8 - 9 ; and at the maintenance measurement phase - 9 to 10 weeks post training)
			Trainee	Knowledge				3) Factual Questionnaire	Measuring participant's knowledge and understanding post-training - participants asked to identify the characteristics of aphasia from a list of 13 symptoms.	In the first questionnaire, volunteers were asked to tick the characteristics of aphasia from a possible choice of 13. Before training, the mean score of the group was 7.66. After therapy it rose to 11.16, which was a significant improvement (t(5)=4.869, p<0.005).	Administered at start of week 6, and again at end of week 7 (pre and post training)
			Trainee	Knowledge				4) Strategic Questionnaire	Measuring change in participant's knowledge and understanding post-training: A questionnaire that lists 28 strategies that could be used in conversation with aphasic people - volunteers were asked to tick helpful strategies on the list.	The analysis revealed a significant interaction of group by time (F(1, 14)=7.07, p<0.05). A simple main effects analysis showed that for the trained Milton Keynes volunteers there was a significant main effect of time, (F(1, 14)= 8.73, p=0.01). There was no such effect for the untrained volunteers ( p=0.43). Thus, the trained volunteers improved on the questionnaire at the second administration, …	Administered at start of week 6, and again at end of week 7 (pre and post training)
34	Hansen D; Kristensen LF; Christensen ME; Eriksson K; Thunberg G. (2022). 'They get the opportunity to say what is important for them': exploring staff's early perceptions of the implementation of a new communicative approach to patients with aphasia. Disabil Rehabil Jun 2022;44(13):3071-3080. Doi: 10.1080/09638288.2020.1853829	1	Other				Broad Opinions or Feedback	1) Qualitative semi-structured interviews (group-based)	To gather the staff's views on communicating with patients with aphasia, the new communication approaches introduced (KomHIT and SCA), and involvement of PWAs in their own rehabilitation process.	Nil significant findings as qualitative study. Three main themes emerged from the analysis. Participants reported increased influence of patients with aphasia on their own rehabilitation process, as well as an increased focus on communication with patients with aphasia. Challenges included time restrictions and dilemmas in goal setting.	Six months post the implementation of KomHIT and SCA at the hospital.
35	Kagan A; Simmons-Mackie N; Victor JC. (2018). 'The Impact of Exposure With No Training: Implications for Future Partner Training Research. J Speech Lang Hear Res, 61(9):2347-2352. Doi: 10.1044/2018_JSLHR-L-17-0413	2	Trainee	Changes in Observed Skills				1) Measure of Skill in Supported Conversation (MSC)	(Conversation Partner Specific) This measure examines the skills of the conversation partner in acknowledge & revealed the competence of adults with aphasia	Eight of 20 partners were rated lower on acknowledging competence, and six of 20 partners were rated lower in the category of revealing competence after the control condition. That is, 40% of volunteer partners were poorer social communicators after exposure to aphasia, and 30% were rated poorer at exchanging messages after exposure to aphasia.	Videos of dyads were recorded twice (pre and post training)
			Patient		Patient Communication			2) Measure of Participation in Conversation (MPC)	(PWA Specific) This measure examines the level of participation of the person with aphasia in two areas: 1. interaction (social connection) and 2. transaction (exchange of content related to information, opinions, or feelings)	… some participants with aphasia in the control condition received lower ratings after the training period when participating in conversations with control volunteers	Videos of dyads were recorded twice (pre and post training)
36	Cameron A; McPhail S; Hudson K; Fleming J; Lethlean J; Finch E. (2019). 'Telepractice communication partner training for health professionals: A randomised trial. J Commun Disord, 81():105914. Doi: 10.1016/j.jcomdis.2019.105914	1	Trainee	Multiple				1) Author-developed questionnaire (self-completed)	Explored participants perceived confidence conversating with someone with aphasia, and communication strategies that they could employ to support them (open ended)	At baseline, there was no significant differences between groups in confidence ratings (median (IQR), face-to-face 48mm (32mm, 54mm), telepractice 43mm (29mm, 56mm)) or number of strategies identified (face-to-face median=4, IQR 3-5; telepractice median=3, IQR 2-4). At the post-intervention assessment, confidence was significantly higher (p < 0.001) for both groups (median (IQR), face-to-face 95m…	Administered pre and post training
37	Jensen, Lise R.; Løvholt, Annelise P.; Sørensen, Inger R.; Blüdnikow, Anna M.; Iversen, Helle K.; Hougaard, Anders; Mathiesen, Lone L.; Forchhammer, Hysse B. (2015). 'Implementation of supported conversation for communication between nursing staff and in-hospital patients with aphasia. Aphasiology, 29(1):57-80. Doi: 10.1080/02687038.2014.955708	2	Trainee	Knowledge				1) An adapted version of the Aphasia Institute of Toronto Kowledge of Aphaia Questionnaire (KAQ)	Used to evaluate changes in staff's self-evaluated knowledge of aphasia and communicative behaviour in relation to patients with aphasia.	Questionnaires from 31 nursing staff members showed that they rated their understanding of aphasia higher after the workshop and they perceived communication to be less frustrating for the patient. Changes were also noted in the types of strategies they used.	Administered pre-training (one to two weeks beforehand), and post-training (3 to 8 months post-training workshop)
			Other				Broad Opinions or Feedback	2) Qualitative interviews with participants	To explore the general perceptions and experience of nurses and nursing assistants who had been trained in the SCA method.	In the interviews, the nurses described feeling more confident about their ability to communicate with patients, more certain about establishing understanding with patients, and more willing to initiate conversations about complex topics. Difficulties with using tools and techniques were attributed to shortage of time, picture tools being too complex, and patient symptoms	Interviews took place 1 to 8 months following the delivery of the SCA training workshops.
38	Power E; Attard MC; Lanyon LE; Togher L. (2023). 'Efficacy of online communication partner training package for student healthcare professionals. Int J Lang Commun Disord Sep 2023;(). Doi: 10.1111/1460-6984.12947	2	Trainee	Multiple				1) The Aphasia Attidues, Strategies and Knowledge (AASK) Survey	Measured participants' knowledge of aphasia, facilitative communication strategies and attitudes towards persons with apahsia.	Statistically significant gains were demonstrated from pre- to post-module completion. Between the end of the module and the end of the workshop, some gains were maintained and oth-ers showed further statistically significantly improvements.	Administered at 4 different time points: 1. Pre-training, 2. Following the module, 3. Following the workshop, 4. And 6 weeks post trainign.
			Other				Percevied Feasibility Acceptability Usefulness	2) Participant feedback survey	Explored the acceptability of training, from the perspective of the participants.	Summarizing the open-ended response section indicated students valued the relevance of the training, learning about aphasia and strategies to apply, and having videos and discussion to engage with. Regarding suggested improvements, participants wished to learn more about aphasia and other communi-cation impairments and apply newly learnt knowledge in the form of more detailed skills practice with…	Administered once, following the completion of the training.
39	Power E; Falkenberg K; Barnes S; Elbourn E; Attard M; Togher L. (2020). 'A pilot randomized controlled trial comparing online versus face-to-face delivery of an aphasia communication partner training program for student healthcare professionals. Int J Lang Commun Disord, 55(6):852-866. Doi: 10.1111/1460-6984.12556	2	Trainee	Multiple				1) The Aphasia Attidues, Strategies and Knowledge (AASK) Survey	Measured participants' knowledge of aphasia, facilitative communication strategies and attitudes towards persons with apahsia.	A significant difference existed for the AASK survey pre-post-change scores between the online, F2F and control groups (χ2(2)=20.038,p=0.000). Post-hoc analysis revealed that, compared with the control (Ctrl) group, participants in both the online and F2F groups had significantly higher knowledge of aphasia(Online versus Ctrl:p=0.000; F2F versus control:p=0.002), knowledge of facilitative strateg…	Surveys were administered at two timepoints: immediately before training (pre-test) and immediately after training (post-test).
			Trainee	Attitudes				2) the Interactions with Disabled Persons Scale (IDP)	Explores attitudes towards persons with and without disabilities (used in combination with the AASK data)	Not reported?	Surveys were administered at two timepoints: immediately before training (pre-test) and immediately after training (post-test).
40	Heard R; O'Halloran R; McKinley K. (2017). 'Communication partner training for health care professionals in an inpatient rehabilitation setting: A parallel randomised trial. Int J Speech Lang Pathol Jun 2017;19(3):277-286. Doi: 10.1080/17549507.2017.1290137	3	Trainee	Confidence				1) Participant Self-Rating of Confidence	Measures participants' percevied confidence when communication with patients with aphasia	No significant difference between two interventions - suggesting similar effectiveness. Both intervention groups showed stat sig increase in confidence over time.	Completed two weeks before training, and completed immediately post training, and 3-4 months after training.
			Trainee	Knowledge				2) Participant self-rating of Knowledge	Participants' percevied knowledge of aphasia	Not reported?	Completed two weeks before training, and completed immediately post training, and 3-4 months after training.
			Trainee	Knowledge				3) Test of Knowledge of Aphasia	Participants' actual knowledge of aphasia.	No significant differences between the Intervention groups. Stat sig increase in knowledge for both groups.	Completed two weeks before training, and completed immediately post training, and 3-4 months after training.
41	Wilkinson, Louise; Sheldrick, Tracy; O'Halloran, Robyn; Davenport, Rachel. Addressing the challenges of clinical education. Journal of Clinical Practice in Speech-Language Pathology 10// 2013;15(3):120-124	2	Other				Broad Opinions or Feedback	1) Informal student reflections	Reflections can inform future planning of CPT delivery as part of curriculum.	Students reported that workshop was a highlight of their introductory practice to working with adults with acquired language disorders. Students were excted to 'connect' what their day to day work may look like. Overall, positive feedback from students on the program.	Reflections gathered from students at the end of the academic year.
			Trainee	Multiple				2) Questionnaires Regarding Knowledge & Confidence	Gathers information re: percevied knowledge and confidence conversing with someone with aphasia	Unable to report findings (due to scope of the research questions)	Administered both before and after the workshop.
42	Coelho de Matos MDA; Pinheiro AR; da Costa IMM; Alvarelhão J. (2023). Communication and swallowing training of stroke-specialized health professionals using transdisciplinary knowledge in a patient-actor scenario: A case report. Int J Lang Commun Disord. . Doi: 10.1111/1460-6984.12966	3	Other				Broad Opinions or Feedback	1) Five-point scale questionnaire gathering participant 'reactions' to the program	Gathering information from the participants on the program content, teacher quality, and organisation (so bascially explored global satisfaction, and if the program met the intended initatives).	All the participants considered that the programme objec-tives were relevant or genuinely relevant, and 85.7% (n=12) expressed that the topics covered contributed to achieving this objective and were deeply addressed. Most participants (n=12, 85.7%) revealed that the programme’s dynamic, rhythm and scenario setting were excellent. The median of global satisfaction was 4.5 and the mode was 5. Whet…	Completed once, following the completion of the whole two day workshop/training course.
			Trainee	Knowledge				2) Knowledge Tests (four different tests - per topic area - author designed)	Assessed the participant's perceived knowledge of the area/topic that they learnt about.	Before the programme’s start, for the ‘Communication’ topic, the median score for each question was 43% for those transmitted during the sessions and 46% for those not included as content. After the end of the programme,the median for questions related to contents approached in the training raised to 61%, and for questions that were notdirectly approached fell to 39%.	Administered before the topic area, and again following the completion of the theory lecture & patient simulation session.
			Trainee	Changes in Observed Skills				3) Post-course evaluation	To assess the transfer of training skills to the workplace environment	Most of the participants (n=8, 57.1%) had the opportunity to employ the training skills in their work environment, while some (n=5, 35.7%) experienced hindrances, and one (7.1%) did not have the chance to use it. The main barriers identified were the ‘need for additional training’, the ‘lack of time’ or ‘the lack of opportunities’ (Table3).	Participants were invited to complete the evaluation 6 months post the course
43	Nielsen, Annesofie Ishøy; Jensen, Lise Randrup; Power, Emma. (2023). Meeting the confused patient with confidence: perceived benefits of communication partner training in subacute TBI. Brain Injury 02// 2023;37(3):208-221. Doi: 10.1080/02699052.2022.2158224	2	Trainee	Multiple				1) Pre & Post Survey Tool (Self-determined questionnaire)	Gathers information re: participants' percevied experiences working with patients with TBI/PTCS (resulting in communication difficulties) - understanding of percieved impacts of SCA on available communication tools and strategies, as well as communication effectiveness and benefits to patients in PTCS.	Participants’ perceived confidence and self-assessed ability to communicate with patients in PTCS significantly increased after CPT (p = 0.006). While participants still experienced communication challenges, they reported using CPT-related tools and strategies in their interactions. Participants found they could apply strategies to improve patients’ comprehension of information and to confirm the…	Administered 1. At the time of PICF/advert being circulated (prior to training), and again at 2. 7 months post training, following completion of follow-up 2.
			Other				Percevied Feasibility Acceptability Usefulness	2) Anonymous evaluation survey	To evaluate acceptability of the 3-h SCA™- training and to gain knowledge of participants’ immediate perception of the meth-od’s relevance to their clinical practice, participants were asked to provide an anonymous evaluation immediately after the training.	Overall, these evaluations were positive with clini-cians finding the training (lecturing, role plays practicing new skills with immediate feedback provided, materials, videos) satisfying and relevant to their practice. Some requested more directly recognizable examples, preferably from the unit. This implementation need was included in the following interventions.	Immediately after the training.
44	Forsgren E; Saldert C. (2022). Implementation of communication routines facilitating person-centred care in long-term residential care: A pilot study. Health Expect Dec 2022;25(6):2982-2991. Doi: 10.1111/hex.13606	2	Other				Percevied Feasibility Acceptability Usefulness	1) Structured interviews (using the Theoretical Domains Framework)	To explore the barrier and facilitators to effective implementation of communication plans and subsequent SCA training.	(not significant as qual data) The overall implementation success rate for the facilities was moderate, andone of the facilities showed promising results related to personal communicationplans. Both facilities experienced barriers to implementation, including managementproblems and a lack of reminders. However, the two facilities seem to have differentmotivations for change.	At follow-up one and then again four months post training (follow up 2)
			Patient		Patient Communication			2) Goal Attainment Scales (GAS)	(patient specific) As part of communication plans, residents developed communication goals	Analysis ofunit goal attainmentshowed that F1 had attained 40% ofthe main goal of creating personal communication plans for allresidents at follow‐up 1, 75% at follow‐up 3 and 60% at follow‐up 4	Completed at follow-up 1, follow-up 2 (4 months post training), follow-up 3 (7 months post training), and follow-up 4 (12 months post training)
45	Simmons-Mackie NN; Kagan A; O'Neill Christie C; Huijbregts M; McEwen S; Willems J. (2007). Communicative access and decision making for people with aphasia: implementing sustainable healthcare systems change. Aphasiology, 21(1):39-66. Doi: 10.1080/02687030600798287	3	Service			Evaluation of service		1) Observational Checklist (of facility)	On-site focused observation within each programme for approximately 2 hours - initially intended to identify communication strategies and resources used by staff. However, later changed to observe physical aspects of facilities, get familiar with settings, verify staff descriptors of general procedures.	Due to change, did not report on findings.	Before training, after training, and after the 4-month follow-up.
			Trainee	Knowledge				2) Individual interviews with managers and SLPs in the teams (conducted by project SLP)	Open-ended discussion with team members. See appendix A for information. - thoughts on experience, training, perceptions of aphasia.	Team demonstrated improved knowledge of aphasia and communicative support strategies. Changes in perceptions of communicative access.	Before training, after training, and after the 4-month follow-up.
			Trainee	Knowledge				3) Focus groups	Open-ended discussion with each team. thoughts on experience, training, perceptions of aphasia.	Team demonstrated improved knowledge of aphasia and communicative support strategies.	Before training, after training, and after the 4-month follow-up.
46	Welsh JD; Szabo GB. (2011). Teaching nursing assistant students about aphasia and communication. Semin Speech Lang, 32(3):243-55. Doi: 10.1055/s-0031-1286178	4	Trainee	Knowledge				1) Aphasia & Communication: Pre-Program Survey (author developed)	Examining knowledge of aphasia pre and post training	Nil descriptive stats performed. At the start, 50% of the respondants correctly answered the T/F questions. Immediately after, 82.8% answered correctly.	Immediately before training.
			Trainee	Knowledge				2) Aphasia and Communication Program Evaluation	To gather participant feedback about the delivery and content of the training program.	Students rated statements about the session on a Likert scale, ranging from 1 (strongly disagree) to 5 (strongly agree). After participating in the 75-minute session, 97.2% of participants agreed or strongly agreed that they had a better understanding of aphasia and its impact on an individual, 94.5% responded that they were aware of at least two strategies they could use when talking with a pers…	Completed by students on the completion of the program (immediately following)
			Trainee	Knowledge				3) Aphasia & Communication: Post-program survey (author developed)	Examining knowledge of aphasia pre and post training	Nil descriptive stats performed. At the start, 50% of the respondants correctly answered the T/F questions. Immediately after, 82.8% answered correctly. Suggested knowledge improved.	Immediately post training.
			Other				Broad Opinions or Feedback	4) Structured Interviews with Copresenters with Aphasia	Nine of the 12 people with aphasia involved in this project participated in the structured interview about their experiences copresenting the session.	Copresenters had highly positive reviews of the experience. Copresenters enjoyed engaging with the patients. Some commented that they enjoyed educating the students and advocating for aphasia. Reported personal gratification with the process.	At the end of data collection for the CPT component of the study.
47	van Rijssen M; Ketelaar M; Vandenborre D; Oostveen J; Veldkamp M; van Ewijk L; Visser-Meily JMA; Gerrits E. (2021). Evaluating communication partner training in healthcare centres: Understanding the mechanisms of behaviour change. Int J Lang Commun Disord, 56(6):1190-1203. Doi: 10.1111/1460-6984.12659 · Ref ID: 34370352	1	Other				Percevied Feasibility Acceptability Usefulness	1) Semi-structured Interviews with Participants	Gathering perspectives on the implementation of CommuniCare	Three themes were identified to describe the mechanisms of change that led to an increase in the use of supportive conversation tech-niques and tools. According to HCPs, (i) information, videos, e-learning modules, role-play, feedback during training and coaching on the job increased their psy-chological capabilities; (ii) information and role-play increased their automatic motivations; and (iii)…	Completed with 24 HCPs 1) Directly after CommuniCare Training; 2) Four months after training.
48	Cameron A; Hudson K; Finch E; Fleming J; Lethlean J; McPhail S 'I've got to get something out of it. And so do they': experiences of people with aphasia and university students participating in a communication partner training programme for healthcare professionals. Int J Lang Commun Disord Sep 2018;53(5):919-928. Doi: 10.1111/1460-6984.12402	2	Other				Broad Opinions or Feedback	1) Focus groups/semi-structured Interviews	(patient specific) Seeking patient feedback on the CPT process and including PWAs in the dyads/feedback loops	Nil sig effects - Qual data… PWAs agreed that 1) it was good to raise awareness about aphasia & CPT/strategies to support persons with communication impairment, and 2) believed core messages about aphasia should be incorporated into CPT programmes, and 3) personal benefits to training others, but also benefitting/helping themselves.	Completed post-involvement in CPT programme (2 - 6 weeks) across two focus groups/semi-structured interviews (1 hour duration)
			Other				Broad Opinions or Feedback	2) Feedback session (whole-group 1 hour duration)	(health professional specific) To gather HP students' insight and experiences of the CPT training…. Topics discussed included: 1) Positive aspects or perceived benefits, and 2) negative aspects or ways in which training could be improved.	Overall, HP students reported positive experiences of the CPT. Reportedly enjoyed hands-on experience interacting with the PWA. Reported increased knowledge & that learning was consolidated through the CPT process. Students felt that the training increased their confidence, was a practical learning experience, and useful for future career opportunities. Students felt more people would attend trai…	Completed post-training in a large group-feedback session (SLP was facilitator and moderator to the session - different from SLP who provided lecture to reduce bias)
49	Brock, K.L.; Scharp, V.L.. (2020). 'Preparing student clinicians to reveal communication competence in people with aphasia: Are there more effective and efficient modalities for training clinical skills?. Evidence-Based Communication Assessment and Intervention 2020;14(3):160-166. Doi: 10.1080/17489539.2020.1765485	2	Trainee	Changes in Observed Skills				1) Measure of Skill in Supported Conversation (MSC)	(developed by Kagan) Has two main sub-scales: Acknowledging competence and revealing competence (0 to 4 scale)	Significant differences were found between the trained and untrained groups (higher MSC scores in the trained group for Revealing Competence - higher prop use and introduction of new concepts/ideas)	Pre & Post training (exact timings not specified)
			Patient		Patient Communication			2) Measure of Participant in Conversation (MPC)	(patient specific) How effectively PWA exchange information with their partner	No significant differences between the Interactions or Transaction scores between groups.	Pre & Post training (exact timings not specified)
[truncated: 101 more rows]

## Sheet: Outcome Measures Synthesis
Broad Classification of Measure (n)	Domain (n)	Name of Measure Reported & Citations
[truncated: 192 more rows]

## Sheet: Example Search String
Database: PubMed (3,224 results)
[truncated: 1 more rows]

## Sheet: CPT Programs by Focus
Name of Training Program	Focus	Number of Articles Reporting Program
[truncated: 45 more rows]

[truncated: 5 more sheets: Inclusion Criteria, Mode of Intervention, Location of Intervention, Participant Characteristics, Interventionist Characteristics]
